# Supplementary material for: Tetra-μ2-acetato-diaqua­bis­(μ2-2-{[1,3-dihy­droxy-2-(oxidometh­yl)propan-2-yl]imino­meth­yl}phenolato)trimanganese(II,III) acetonitrile disolvate dihydrate
Source: Acta Crystallogr Sect E Struct Rep Online. 2011 Jul 16;67(Pt 8):m1098. doi: 10.1107/S1600536811027899 (PMC3212170; doi:10.1107/S1600536811027899)
Supplement: Supplementary file 1 [file e-67-m1098-sup1.cif]

##############################################################################
#                                                                            #
# This CIF contains the data in a paper accepted for publication in          #
# Acta Crystallographica Section E. It conforms to the requirements of       #
# Notes for Authors for Acta Crystallographica Section E, and has been       #
# peer reviewed under the auspices of the IUCr Commission on Journals.       #
#                                                                            #
# Full details of the Crystallographic Information File format               #
# are given in the paper "The Crystallographic Information File (CIF):       #
# a New Standard Archive File for Crystallography" by S. R. Hall, F. H.      #
# Allen and I. D. Brown [Acta Cryst. (1991), A47, 655-685].                  #
#                                                                            #
# The current version of the core CIF dictionary is obtainable from          #
# ftp://ftp.iucr.org/pub/cif_core.dic.                                       #
#                                                                            #
# Software is freely available for graphical display of the structure(s)     #
# in this CIF. For information consult the CIF software page                 #
# http://www.iucr.org/resources/cif/software.                                #
#                                                                            #
# This file may be used for bona fide research purposes within the           #
# scientific community so long as proper attribution is given to the journal # 
# article from which it was obtained.                                        #
#                                                                            #
##############################################################################
data_I
_audit_creation_method     SHELXL-97
_chemical_name_systematic
;
Tetra-\m~2~-acetato-diaquabis(\m~2~-2-{[1,3-dihydroxy-2-
(oxidomethyl)propan-2-yl]iminomethyl}phenolato)trimanganese(II,III)
acetonitrile disolvate dihydrate
;
_chemical_name_common     ?
_chemical_formula_moiety     'C30 H42 Mn3 N2 O18, 2(C2 H3 N), 2(H2 O)'
_chemical_formula_sum     'C34 H52 Mn3 N4 O20'
_chemical_formula_iupac
                    '[Mn3 (C11 H13 N O4)2 (C2 H3 O2)4 (H2 O)2], 2C2 H3 N, 2H2 O'
_chemical_formula_weight     1001.62
_chemical_melting_point     ?
_symmetry_cell_setting     monoclinic
_symmetry_space_group_name_H-M     'P 21/c'
_symmetry_space_group_name_Hall     '-P 2ybc'
loop_
    _symmetry_equiv_pos_as_xyz
    'x, y, z'
    '-x, y+1/2, -z+1/2'
    '-x, -y, -z'
    'x, -y-1/2, z-1/2'
_cell_length_a     10.6032(5)
_cell_length_b     12.2114(6)
_cell_length_c     19.1608(9)
_cell_angle_alpha     90.00
_cell_angle_beta     118.856(3)
_cell_angle_gamma     90.00
_cell_volume     2172.89(18)
_cell_formula_units_Z     2
_cell_measurement_reflns_used     9948
_cell_measurement_theta_min     2.36
_cell_measurement_theta_max     28.35
_cell_measurement_temperature     293(2)
_exptl_crystal_description     block
_exptl_crystal_colour     black
_exptl_crystal_size_max     0.20
_exptl_crystal_size_mid     0.20
_exptl_crystal_size_min     0.20
_exptl_crystal_density_diffrn     1.531
_exptl_crystal_density_meas     ?
_exptl_crystal_density_method     'not measured'
_exptl_crystal_F_000     1038
_exptl_absorpt_coefficient_mu     0.940
_exptl_absorpt_correction_type     none
_exptl_absorpt_process_details     ?
_exptl_absorpt_correction_T_min     ?
_exptl_absorpt_correction_T_max     ?
_exptl_special_details
;
;
_diffrn_ambient_temperature     293(2)
_diffrn_radiation_type     MoK\a
_diffrn_radiation_wavelength     0.71073
_diffrn_radiation_source     'fine-focus sealed tube'
_diffrn_radiation_monochromator     graphite
_diffrn_measurement_device_type     'Bruker APEXII CCD'
_diffrn_measurement_method     '\f and \w'
_diffrn_detector_area_resol_mean     ?
_diffrn_reflns_number     53356
_diffrn_reflns_av_R_equivalents     0.0856
_diffrn_reflns_av_sigmaI/netI     0.0449
_diffrn_reflns_theta_min     2.06
_diffrn_reflns_theta_max     28.57
_diffrn_reflns_theta_full     28.57
_diffrn_measured_fraction_theta_max     0.993
_diffrn_measured_fraction_theta_full     0.993
_diffrn_reflns_limit_h_min     -14
_diffrn_reflns_limit_h_max     14
_diffrn_reflns_limit_k_min     -16
_diffrn_reflns_limit_k_max     16
_diffrn_reflns_limit_l_min     -25
_diffrn_reflns_limit_l_max     25
_diffrn_standards_number     0
_diffrn_standards_interval_count     ?
_diffrn_standards_interval_time     ?
_diffrn_standards_decay_%     ?
_reflns_number_total     5507
_reflns_number_gt     3798
_reflns_threshold_expression     I>2\s(I)
_refine_ls_structure_factor_coef     Fsqd
_refine_ls_matrix_type     full
_refine_ls_R_factor_all     0.0864
_refine_ls_R_factor_gt     0.0468
_refine_ls_wR_factor_gt     0.1057
_refine_ls_wR_factor_ref     0.1332
_refine_ls_goodness_of_fit_ref     1.070
_refine_ls_restrained_S_all     1.069
_refine_ls_number_reflns     5507
_refine_ls_number_parameters     294
_refine_ls_number_restraints     7
_refine_ls_hydrogen_treatment     mixed
_refine_ls_weighting_scheme     calc
_refine_ls_weighting_details
         'calc w=1/[\s^2^(Fo^2^)+(0.0525P)^2^+2.7933P] where P=(Fo^2^+2Fc^2^)/3'
_atom_sites_solution_hydrogens     geom
_atom_sites_solution_primary     direct
_atom_sites_solution_secondary     difmap
_refine_ls_shift/su_max     0.024
_refine_ls_shift/su_mean     0.003
_refine_diff_density_max     0.718
_refine_diff_density_min     -0.610
_refine_ls_extinction_method     none
_refine_ls_extinction_coef     ?
loop_
    _atom_type_symbol
    _atom_type_description
    _atom_type_scat_dispersion_real
    _atom_type_scat_dispersion_imag
    _atom_type_scat_source
    'C' 'C' 0.0033 0.0016
                         'International Tables Vol C Tables 4.2.6.8 and 6.1.1.4'
    'H' 'H' 0.0000 0.0000
                         'International Tables Vol C Tables 4.2.6.8 and 6.1.1.4'
    'Mn' 'Mn' 0.3368 0.7283
                         'International Tables Vol C Tables 4.2.6.8 and 6.1.1.4'
    'N' 'N' 0.0061 0.0033
                         'International Tables Vol C Tables 4.2.6.8 and 6.1.1.4'
    'O' 'O' 0.0106 0.0060
                         'International Tables Vol C Tables 4.2.6.8 and 6.1.1.4'
_computing_data_collection     'APEX2 (Bruker, 1996)'
_computing_cell_refinement     'SAINT (Bruker, 1996)'
_computing_data_reduction     'SAINT (Bruker, 1996)'
_computing_structure_solution     'SHELXS97 (Sheldrick, 2008)'
_computing_structure_refinement     'SHELXL97 (Sheldrick, 2008)'
_computing_molecular_graphics     'SHELXTL (Sheldrick, 2008)'
_computing_publication_material     'SHELXTL (Sheldrick, 2008)'
loop_
    _atom_site_type_symbol
    _atom_site_label
    _atom_site_fract_x
    _atom_site_fract_y
    _atom_site_fract_z
    _atom_site_U_iso_or_equiv
    _atom_site_adp_type
    _atom_site_calc_flag
    _atom_site_refinement_flags
    _atom_site_occupancy
    _atom_site_symmetry_multiplicity
    _atom_site_disorder_assembly
    _atom_site_disorder_group
    C C1 -0.1569(3) 0.8511(2) 0.84008(18) 0.0317(6) Uani d . 1 1 . .
    C C2 -0.2687(4) 0.8090(3) 0.8512(2) 0.0419(8) Uani d . 1 1 . .
    H H2A -0.2506 0.7888 0.9020 0.050 Uiso calc R 1 1 . .
    C C3 -0.4053(4) 0.7971(3) 0.7877(2) 0.0548(10) Uani d . 1 1 . .
    H H3A -0.4788 0.7710 0.7966 0.066 Uiso calc R 1 1 . .
    C C4 -0.4352(4) 0.8235(4) 0.7105(3) 0.0604(11) Uani d . 1 1 . .
    H H4 -0.5274 0.8140 0.6680 0.072 Uiso calc R 1 1 . .
    C C5 -0.3275(4) 0.8635(3) 0.6980(2) 0.0475(9) Uani d . 1 1 . .
    H H5 -0.3469 0.8808 0.6465 0.057 Uiso calc R 1 1 . .
    C C6 -0.1874(3) 0.8789(2) 0.76201(18) 0.0345(7) Uani d . 1 1 . .
    C C7 -0.0836(3) 0.9291(2) 0.74451(18) 0.0334(6) Uani d . 1 1 . .
    H H7 -0.1103 0.9400 0.6911 0.040 Uiso calc R 1 1 . .
    C C9 0.1393(3) 1.0157(3) 0.77120(18) 0.0352(7) Uani d . 1 1 . .
    C C10 0.0585(4) 1.0849(3) 0.6962(2) 0.0464(9) Uani d . 1 1 . .
    H H10A 0.1265 1.1269 0.6868 0.056 Uiso calc R 1 1 . .
    H H10B 0.0049 1.0376 0.6506 0.056 Uiso calc R 1 1 . .
    C C11 0.2297(4) 0.9275(3) 0.7590(2) 0.0486(9) Uani d . 1 1 . .
    H H11A 0.2880 0.9621 0.7388 0.058 Uiso calc R 1 1 . .
    H H11B 0.2946 0.8953 0.8102 0.058 Uiso calc R 1 1 . .
    C C12 0.2357(3) 1.0870(3) 0.84214(18) 0.0342(7) Uani d . 1 1 . .
    H H12A 0.3199 1.1091 0.8382 0.041 Uiso calc R 1 1 . .
    H H12B 0.1840 1.1525 0.8422 0.041 Uiso calc R 1 1 . .
    C C13 0.3707(3) 0.7594(2) 0.94069(19) 0.0357(7) Uani d . 1 1 . .
    C C14 0.3997(5) 0.6436(3) 0.9255(4) 0.0821(17) Uani d . 1 1 . .
    H H14A 0.4021 0.6404 0.8761 0.123 Uiso calc R 1 1 . .
    H H14B 0.3248 0.5965 0.9226 0.123 Uiso calc R 1 1 . .
    H H14C 0.4907 0.6200 0.9682 0.123 Uiso calc R 1 1 . .
    C C15 0.3292(3) 0.9424(2) 1.09183(17) 0.0315(6) Uani d . 1 1 . .
    C C16 0.3403(4) 0.9114(3) 1.1703(2) 0.0440(8) Uani d . 1 1 . .
    H H16A 0.4374 0.9225 1.2120 0.066 Uiso calc R 1 1 . .
    H H16B 0.3147 0.8358 1.1690 0.066 Uiso calc R 1 1 . .
    H H16C 0.2761 0.9561 1.1801 0.066 Uiso calc R 1 1 . .
    C C17 0.1100(6) 0.8401(4) 0.5308(3) 0.0706(13) Uani d . 1 1 . .
    H H17B 0.0142 0.8391 0.4864 0.106 Uiso calc R 1 1 . .
    H H17A 0.1057 0.8323 0.5794 0.106 Uiso calc R 1 1 . .
    H H17C 0.1644 0.7806 0.5258 0.106 Uiso calc R 1 1 . .
    C C18 0.1775(5) 0.9407(4) 0.5317(3) 0.0742(14) Uani d . 1 1 . .
    H H9A 0.082(4) 1.158(2) 0.938(3) 0.111 Uiso d D 1 1 . .
    H H9B -0.014(5) 1.099(3) 0.953(3) 0.111 Uiso d D 1 1 . .
    H H10C 0.320(2) 0.242(4) 0.984(3) 0.111 Uiso d D 1 1 . .
    H H10D 0.235(5) 0.327(3) 0.987(3) 0.111 Uiso d D 1 1 . .
    N N1 0.0433(3) 0.9604(2) 0.79651(14) 0.0299(5) Uani d . 1 1 . .
    N N2 0.2282(7) 1.0199(4) 0.5303(5) 0.146(3) Uani d . 1 1 . .
    O O1 -0.0288(2) 0.86304(18) 0.90298(12) 0.0356(5) Uani d . 1 1 . .
    O O2 0.1473(4) 0.8430(3) 0.7059(2) 0.0775(9) Uani d . 1 1 . .
    H H2 0.1298 0.7957 0.7305 0.116 Uiso calc R 1 1 . .
    O O3 -0.0374(3) 1.1568(2) 0.70565(16) 0.0569(7) Uani d . 1 1 . .
    H H3 -0.0849 1.1909 0.6642 0.085 Uiso calc R 1 1 . .
    O O4 0.2792(2) 1.02733(16) 0.91436(11) 0.0290(4) Uani d . 1 1 . .
    O O5 0.4759(2) 0.82092(18) 0.97622(15) 0.0466(6) Uani d . 1 1 . .
    O O6 0.2412(2) 0.78562(16) 0.91590(13) 0.0359(5) Uani d . 1 1 . .
    O O7 0.4363(2) 0.9780(2) 1.08976(14) 0.0480(6) Uani d . 1 1 . .
    O O8 0.2062(2) 0.92758(18) 1.03081(12) 0.0358(5) Uani d . 1 1 . .
    O O9 0.0281(3) 1.10148(19) 0.92495(16) 0.0451(6) Uani d D 1 1 . .
    O O10 0.2353(3) 0.2668(3) 0.9640(2) 0.0640(8) Uani d D 1 1 . .
    Mn Mn1 0.13180(4) 0.94343(3) 0.91490(2) 0.02691(13) Uani d D 1 1 . .
    Mn Mn2 0.5000 1.0000 1.0000 0.02878(16) Uani d S 1 2 . .
loop_
    _atom_site_aniso_label
    _atom_site_aniso_U_11
    _atom_site_aniso_U_22
    _atom_site_aniso_U_33
    _atom_site_aniso_U_12
    _atom_site_aniso_U_13
    _atom_site_aniso_U_23
    C1 0.0261(14) 0.0260(14) 0.0358(16) -0.0014(11) 0.0091(12) -0.0011(11)
    C2 0.0379(17) 0.0424(18) 0.0430(19) -0.0061(14) 0.0176(15) 0.0013(14)
    C3 0.0326(17) 0.061(2) 0.064(3) -0.0180(17) 0.0181(17) -0.0055(19)
    C4 0.0317(18) 0.069(3) 0.057(2) -0.0176(18) 0.0032(17) -0.003(2)
    C5 0.0363(18) 0.050(2) 0.0377(19) -0.0101(15) 0.0030(14) -0.0016(15)
    C6 0.0258(14) 0.0306(15) 0.0382(17) -0.0024(12) 0.0085(12) -0.0031(12)
    C7 0.0313(15) 0.0351(16) 0.0260(14) 0.0012(12) 0.0075(12) 0.0006(12)
    C9 0.0302(15) 0.0398(16) 0.0328(16) -0.0026(13) 0.0129(13) 0.0056(13)
    C10 0.0397(18) 0.055(2) 0.0352(18) -0.0057(16) 0.0104(15) 0.0132(15)
    C11 0.049(2) 0.059(2) 0.042(2) 0.0034(17) 0.0253(17) -0.0003(16)
    C12 0.0273(14) 0.0342(15) 0.0340(16) -0.0017(12) 0.0092(12) 0.0082(12)
    C13 0.0308(15) 0.0274(14) 0.0443(18) -0.0002(12) 0.0145(14) -0.0049(13)
    C14 0.045(2) 0.040(2) 0.139(5) 0.0000(17) 0.026(3) -0.030(3)
    C15 0.0321(15) 0.0281(14) 0.0313(15) 0.0043(12) 0.0130(12) -0.0022(12)
    C16 0.0445(19) 0.0471(19) 0.0348(18) 0.0055(15) 0.0148(15) 0.0028(14)
    C17 0.102(4) 0.049(2) 0.069(3) -0.006(2) 0.047(3) -0.004(2)
    C18 0.074(3) 0.047(2) 0.087(3) 0.001(2) 0.027(3) 0.011(2)
    N1 0.0262(12) 0.0323(13) 0.0284(12) -0.0012(10) 0.0110(10) 0.0024(10)
    N2 0.124(5) 0.065(3) 0.225(8) -0.021(3) 0.065(5) 0.031(4)
    O1 0.0247(10) 0.0422(12) 0.0327(11) -0.0046(9) 0.0080(9) 0.0057(9)
    O2 0.101(3) 0.072(2) 0.068(2) -0.0063(19) 0.047(2) -0.0187(17)
    O3 0.0442(14) 0.0612(17) 0.0493(15) 0.0126(12) 0.0099(12) 0.0258(13)
    O4 0.0218(9) 0.0311(10) 0.0286(10) 0.0003(8) 0.0078(8) 0.0061(8)
    O5 0.0310(11) 0.0290(11) 0.0633(16) -0.0016(9) 0.0096(11) -0.0065(11)
    O6 0.0285(10) 0.0283(10) 0.0440(13) -0.0011(8) 0.0120(9) -0.0063(9)
    O7 0.0313(12) 0.0740(17) 0.0372(13) -0.0035(12) 0.0152(10) -0.0003(12)
    O8 0.0306(11) 0.0434(12) 0.0291(11) -0.0049(9) 0.0109(9) -0.0004(9)
    O9 0.0436(14) 0.0384(13) 0.0596(16) 0.0039(10) 0.0299(12) -0.0016(11)
    O10 0.0495(16) 0.0581(18) 0.081(2) 0.0004(13) 0.0286(16) -0.0148(15)
    Mn1 0.0215(2) 0.0281(2) 0.0258(2) -0.00170(16) 0.00718(17) 0.00117(17)
    Mn2 0.0204(3) 0.0280(3) 0.0314(3) -0.0005(2) 0.0073(2) -0.0008(2)
loop_
    _geom_bond_atom_site_label_1
    _geom_bond_atom_site_label_2
    _geom_bond_site_symmetry_2
    _geom_bond_distance
    _geom_bond_publ_flag
    C1 O1 . 1.319(3) ?
    C1 C2 . 1.400(4) ?
    C1 C6 . 1.411(4) ?
    C2 C3 . 1.378(5) ?
    C2 H2A . 0.9300 ?
    C3 C4 . 1.393(6) ?
    C3 H3A . 0.9300 ?
    C4 C5 . 1.365(5) ?
    C4 H4 . 0.9300 ?
    C5 C6 . 1.410(4) ?
    C5 H5 . 0.9300 ?
    C6 C7 . 1.434(4) ?
    C7 N1 . 1.287(4) ?
    C7 H7 . 0.9300 ?
    C9 N1 . 1.484(4) ?
    C9 C12 . 1.520(4) ?
    C9 C10 . 1.525(4) ?
    C9 C11 . 1.533(5) ?
    C10 O3 . 1.420(5) ?
    C10 H10A . 0.9700 ?
    C10 H10B . 0.9700 ?
    C11 O2 . 1.416(5) ?
    C11 H11A . 0.9700 ?
    C11 H11B . 0.9700 ?
    C12 O4 . 1.429(3) ?
    C12 H12A . 0.9700 ?
    C12 H12B . 0.9700 ?
    C13 O5 . 1.241(4) ?
    C13 O6 . 1.258(4) ?
    C13 C14 . 1.505(5) ?
    C14 H14A . 0.9600 ?
    C14 H14B . 0.9600 ?
    C14 H14C . 0.9600 ?
    C15 O7 . 1.234(4) ?
    C15 O8 . 1.276(3) ?
    C15 C16 . 1.498(4) ?
    C16 H16A . 0.9600 ?
    C16 H16B . 0.9600 ?
    C16 H16C . 0.9600 ?
    C17 C18 . 1.418(6) ?
    C17 H17B . 0.9600 ?
    C17 H17A . 0.9600 ?
    C17 H17C . 0.9600 ?
    C18 N2 . 1.113(6) ?
    N1 Mn1 . 2.004(2) ?
    O1 Mn1 . 1.882(2) ?
    O2 H2 . 0.8200 ?
    O3 H3 . 0.8200 ?
    O4 Mn1 . 1.8729(19) ?
    O4 Mn2 . 2.1395(18) ?
    O5 Mn2 . 2.223(2) ?
    O6 Mn1 . 2.244(2) ?
    O7 Mn2 . 2.147(2) ?
    O8 Mn1 . 1.975(2) ?
    O9 Mn1 . 2.275(2) ?
    O9 H9A . 0.851(10) ?
    O9 H9B . 0.851(10) ?
    O10 H10C . 0.851(10) ?
    O10 H10D . 0.849(10) ?
    Mn2 O4 3_677 2.1395(18) ?
    Mn2 O7 3_677 2.147(2) ?
    Mn2 O5 3_677 2.223(2) ?
loop_
    _geom_angle_atom_site_label_1
    _geom_angle_atom_site_label_2
    _geom_angle_atom_site_label_3
    _geom_angle_site_symmetry_1
    _geom_angle_site_symmetry_3
    _geom_angle
    _geom_angle_publ_flag
    O1 C1 C2 . . 118.4(3) ?
    O1 C1 C6 . . 123.4(3) ?
    C2 C1 C6 . . 118.2(3) ?
    C3 C2 C1 . . 120.7(3) ?
    C3 C2 H2A . . 119.7 ?
    C1 C2 H2A . . 119.7 ?
    C2 C3 C4 . . 121.1(3) ?
    C2 C3 H3A . . 119.4 ?
    C4 C3 H3A . . 119.4 ?
    C5 C4 C3 . . 119.3(3) ?
    C5 C4 H4 . . 120.4 ?
    C3 C4 H4 . . 120.4 ?
    C4 C5 C6 . . 120.9(3) ?
    C4 C5 H5 . . 119.6 ?
    C6 C5 H5 . . 119.6 ?
    C5 C6 C1 . . 119.8(3) ?
    C5 C6 C7 . . 117.3(3) ?
    C1 C6 C7 . . 122.8(3) ?
    N1 C7 C6 . . 125.4(3) ?
    N1 C7 H7 . . 117.3 ?
    C6 C7 H7 . . 117.3 ?
    N1 C9 C12 . . 103.9(2) ?
    N1 C9 C10 . . 113.5(3) ?
    C12 C9 C10 . . 110.8(3) ?
    N1 C9 C11 . . 108.0(3) ?
    C12 C9 C11 . . 109.8(3) ?
    C10 C9 C11 . . 110.7(3) ?
    O3 C10 C9 . . 109.5(3) ?
    O3 C10 H10A . . 109.8 ?
    C9 C10 H10A . . 109.8 ?
    O3 C10 H10B . . 109.8 ?
    C9 C10 H10B . . 109.8 ?
    H10A C10 H10B . . 108.2 ?
    O2 C11 C9 . . 114.0(3) ?
    O2 C11 H11A . . 108.8 ?
    C9 C11 H11A . . 108.8 ?
    O2 C11 H11B . . 108.8 ?
    C9 C11 H11B . . 108.8 ?
    H11A C11 H11B . . 107.6 ?
    O4 C12 C9 . . 109.7(2) ?
    O4 C12 H12A . . 109.7 ?
    C9 C12 H12A . . 109.7 ?
    O4 C12 H12B . . 109.7 ?
    C9 C12 H12B . . 109.7 ?
    H12A C12 H12B . . 108.2 ?
    O5 C13 O6 . . 125.6(3) ?
    O5 C13 C14 . . 117.5(3) ?
    O6 C13 C14 . . 117.0(3) ?
    C13 C14 H14A . . 109.5 ?
    C13 C14 H14B . . 109.5 ?
    H14A C14 H14B . . 109.5 ?
    C13 C14 H14C . . 109.5 ?
    H14A C14 H14C . . 109.5 ?
    H14B C14 H14C . . 109.5 ?
    O7 C15 O8 . . 124.7(3) ?
    O7 C15 C16 . . 119.5(3) ?
    O8 C15 C16 . . 115.7(3) ?
    C15 C16 H16A . . 109.5 ?
    C15 C16 H16B . . 109.5 ?
    H16A C16 H16B . . 109.5 ?
    C15 C16 H16C . . 109.5 ?
    H16A C16 H16C . . 109.5 ?
    H16B C16 H16C . . 109.5 ?
    C18 C17 H17B . . 109.5 ?
    C18 C17 H17A . . 109.5 ?
    H17B C17 H17A . . 109.5 ?
    C18 C17 H17C . . 109.5 ?
    H17B C17 H17C . . 109.5 ?
    H17A C17 H17C . . 109.5 ?
    N2 C18 C17 . . 178.1(7) ?
    C7 N1 C9 . . 120.5(3) ?
    C7 N1 Mn1 . . 126.1(2) ?
    C9 N1 Mn1 . . 113.37(18) ?
    C1 O1 Mn1 . . 129.90(19) ?
    C11 O2 H2 . . 109.5 ?
    C10 O3 H3 . . 109.5 ?
    C12 O4 Mn1 . . 113.83(16) ?
    C12 O4 Mn2 . . 122.99(17) ?
    Mn1 O4 Mn2 . . 121.17(9) ?
    C13 O5 Mn2 . . 133.8(2) ?
    C13 O6 Mn1 . . 133.38(19) ?
    C15 O7 Mn2 . . 136.1(2) ?
    C15 O8 Mn1 . . 133.9(2) ?
    Mn1 O9 H9A . . 116(2) ?
    Mn1 O9 H9B . . 116(3) ?
    H9A O9 H9B . . 109(2) ?
    H10C O10 H10D . . 110(3) ?
    O4 Mn1 O1 . . 173.45(9) ?
    O4 Mn1 O8 . . 100.27(9) ?
    O1 Mn1 O8 . . 86.11(9) ?
    O4 Mn1 N1 . . 82.72(9) ?
    O1 Mn1 N1 . . 90.84(9) ?
    O8 Mn1 N1 . . 176.23(10) ?
    O4 Mn1 O6 . . 92.33(8) ?
    O1 Mn1 O6 . . 89.24(9) ?
    O8 Mn1 O6 . . 88.97(9) ?
    N1 Mn1 O6 . . 93.22(9) ?
    O4 Mn1 O9 . . 88.58(9) ?
    O1 Mn1 O9 . . 90.39(9) ?
    O8 Mn1 O9 . . 86.27(9) ?
    N1 Mn1 O9 . . 91.54(10) ?
    O6 Mn1 O9 . . 175.23(9) ?
    O4 Mn2 O4 3_677 . 180.0000(10)
                                 ?
    O4 Mn2 O7 3_677 3_677 89.03(8) ?
    O4 Mn2 O7 . 3_677 90.98(8) ?
    O4 Mn2 O7 3_677 . 90.97(8) ?
    O4 Mn2 O7 . . 89.02(8) ?
    O7 Mn2 O7 3_677 . 180.0000(10)
                                 ?
    O4 Mn2 O5 3_677 . 88.78(8) ?
    O4 Mn2 O5 . . 91.22(8) ?
    O7 Mn2 O5 3_677 . 90.48(10) ?
    O7 Mn2 O5 . . 89.52(10) ?
    O4 Mn2 O5 3_677 3_677 91.22(8) ?
    O4 Mn2 O5 . 3_677 88.78(8) ?
    O7 Mn2 O5 3_677 3_677 89.52(10) ?
    O7 Mn2 O5 . 3_677 90.48(10) ?
    O5 Mn2 O5 . 3_677 180.0000(10)
                                 ?
loop_
    _geom_torsion_atom_site_label_1
    _geom_torsion_atom_site_label_2
    _geom_torsion_atom_site_label_3
    _geom_torsion_atom_site_label_4
    _geom_torsion_site_symmetry_1
    _geom_torsion_site_symmetry_2
    _geom_torsion_site_symmetry_3
    _geom_torsion_site_symmetry_4
    _geom_torsion
    _geom_torsion_publ_flag
    O1 C1 C2 C3 . . . . 178.6(3) ?
    C6 C1 C2 C3 . . . . -1.2(5) ?
    C1 C2 C3 C4 . . . . 1.9(6) ?
    C2 C3 C4 C5 . . . . -1.1(7) ?
    C3 C4 C5 C6 . . . . -0.4(6) ?
    C4 C5 C6 C1 . . . . 1.0(5) ?
    C4 C5 C6 C7 . . . . -175.3(4) ?
    O1 C1 C6 C5 . . . . 180.0(3) ?
    C2 C1 C6 C5 . . . . -0.2(5) ?
    O1 C1 C6 C7 . . . . -3.9(5) ?
    C2 C1 C6 C7 . . . . 175.9(3) ?
    C5 C6 C7 N1 . . . . 171.7(3) ?
    C1 C6 C7 N1 . . . . -4.5(5) ?
    N1 C9 C10 O3 . . . . 51.4(4) ?
    C12 C9 C10 O3 . . . . -65.0(3) ?
    C11 C9 C10 O3 . . . . 173.0(3) ?
    N1 C9 C11 O2 . . . . 54.4(4) ?
    C12 C9 C11 O2 . . . . 167.1(3) ?
    C10 C9 C11 O2 . . . . -70.3(4) ?
    N1 C9 C12 O4 . . . . 42.2(3) ?
    C10 C9 C12 O4 . . . . 164.4(3) ?
    C11 C9 C12 O4 . . . . -73.1(3) ?
    C6 C7 N1 C9 . . . . -177.5(3) ?
    C6 C7 N1 Mn1 . . . . 1.9(4) ?
    C12 C9 N1 C7 . . . . 152.4(3) ?
    C10 C9 N1 C7 . . . . 32.1(4) ?
    C11 C9 N1 C7 . . . . -91.0(3) ?
    C12 C9 N1 Mn1 . . . . -27.1(3) ?
    C10 C9 N1 Mn1 . . . . -147.4(2) ?
    C11 C9 N1 Mn1 . . . . 89.5(3) ?
    C2 C1 O1 Mn1 . . . . -164.9(2) ?
    C6 C1 O1 Mn1 . . . . 14.9(4) ?
    C9 C12 O4 Mn1 . . . . -41.2(3) ?
    C9 C12 O4 Mn2 . . . . 122.8(2) ?
    O6 C13 O5 Mn2 . . . . -9.9(6) ?
    C14 C13 O5 Mn2 . . . . 169.9(3) ?
    O5 C13 O6 Mn1 . . . . 3.4(5) ?
    C14 C13 O6 Mn1 . . . . -176.4(3) ?
    O8 C15 O7 Mn2 . . . . -15.7(5) ?
    C16 C15 O7 Mn2 . . . . 163.0(2) ?
    O7 C15 O8 Mn1 . . . . 3.5(5) ?
    C16 C15 O8 Mn1 . . . . -175.3(2) ?
    C12 O4 Mn1 O1 . . . . 9.0(9) ?
    Mn2 O4 Mn1 O1 . . . . -155.3(8) ?
    C12 O4 Mn1 O8 . . . . -157.9(2) ?
    Mn2 O4 Mn1 O8 . . . . 37.79(13) ?
    C12 O4 Mn1 N1 . . . . 19.8(2) ?
    Mn2 O4 Mn1 N1 . . . . -144.53(13) ?
    C12 O4 Mn1 O6 . . . . 112.8(2) ?
    Mn2 O4 Mn1 O6 . . . . -51.58(12) ?
    C12 O4 Mn1 O9 . . . . -71.9(2) ?
    Mn2 O4 Mn1 O9 . . . . 123.73(12) ?
    C1 O1 Mn1 O4 . . . . -2.9(10) ?
    C1 O1 Mn1 O8 . . . . 164.2(3) ?
    C1 O1 Mn1 N1 . . . . -13.6(3) ?
    C1 O1 Mn1 O6 . . . . -106.8(3) ?
    C1 O1 Mn1 O9 . . . . 78.0(3) ?
    C15 O8 Mn1 O4 . . . . -15.7(3) ?
    C15 O8 Mn1 O1 . . . . 165.8(3) ?
    C15 O8 Mn1 N1 . . . . -158.1(13) ?
    C15 O8 Mn1 O6 . . . . 76.5(3) ?
    C15 O8 Mn1 O9 . . . . -103.6(3) ?
    C7 N1 Mn1 O4 . . . . -173.7(3) ?
    C9 N1 Mn1 O4 . . . . 5.8(2) ?
    C7 N1 Mn1 O1 . . . . 5.1(3) ?
    C9 N1 Mn1 O1 . . . . -175.4(2) ?
    C7 N1 Mn1 O8 . . . . -30.9(16) ?
    C9 N1 Mn1 O8 . . . . 148.6(14) ?
    C7 N1 Mn1 O6 . . . . 94.4(3) ?
    C9 N1 Mn1 O6 . . . . -86.1(2) ?
    C7 N1 Mn1 O9 . . . . -85.3(3) ?
    C9 N1 Mn1 O9 . . . . 94.2(2) ?
    C13 O6 Mn1 O4 . . . . 26.9(3) ?
    C13 O6 Mn1 O1 . . . . -159.5(3) ?
    C13 O6 Mn1 O8 . . . . -73.4(3) ?
    C13 O6 Mn1 N1 . . . . 109.7(3) ?
    C13 O6 Mn1 O9 . . . . -74.0(11) ?
    C12 O4 Mn2 O4 . . . 3_677  15E1(5)
                                      ?
    Mn1 O4 Mn2 O4 . . . 3_677  -5E1(5)
                                      ?
    C12 O4 Mn2 O7 . . . 3_677 -23.4(2) ?
    Mn1 O4 Mn2 O7 . . . 3_677 139.47(13) ?
    C12 O4 Mn2 O7 . . . . 156.6(2) ?
    Mn1 O4 Mn2 O7 . . . . -40.53(13) ?
    C12 O4 Mn2 O5 . . . . -113.9(2) ?
    Mn1 O4 Mn2 O5 . . . . 48.97(13) ?
    C12 O4 Mn2 O5 . . . 3_677 66.1(2) ?
    Mn1 O4 Mn2 O5 . . . 3_677 -131.03(13) ?
    C15 O7 Mn2 O4 . . . 3_677 -148.5(3) ?
    C15 O7 Mn2 O4 . . . . 31.5(3) ?
    C15 O7 Mn2 O7 . . . 3_677  11E1(10)
                                       ?
    C15 O7 Mn2 O5 . . . . -59.7(3) ?
    C15 O7 Mn2 O5 . . . 3_677 120.3(3) ?
    C13 O5 Mn2 O4 . . . 3_677 166.7(3) ?
    C13 O5 Mn2 O4 . . . . -13.3(3) ?
    C13 O5 Mn2 O7 . . . 3_677 -104.3(3) ?
    C13 O5 Mn2 O7 . . . . 75.7(3) ?
    C13 O5 Mn2 O5 . . . 3_677  3E1(10)
                                      ?
loop_
    _geom_hbond_atom_site_label_D
    _geom_hbond_atom_site_label_H
    _geom_hbond_atom_site_label_A
    _geom_hbond_site_symmetry_A
    _geom_hbond_distance_DH
    _geom_hbond_distance_HA
    _geom_hbond_distance_DA
    _geom_hbond_angle_DHA
    O9 H9A O10 1_565 0.851(10) 1.971(13) 2.806(4) 167(3)
    O9 H9B O8 3_577 0.851(10) 2.23(3) 3.008(3) 153(5)
    O9 H9B O1 3_577 0.851(10) 2.61(3) 3.322(3) 142(5)
    O10 H10C O5 3_667 0.851(10) 2.058(11) 2.907(4) 176(5)
    O10 H10D N2 4_576 0.849(10) 2.068(13) 2.914(6) 174(6)
    O2 H2 O3 2_546 0.82 2.55 3.362(5) 171.7
    O3 H3 O6 2_556 0.82 2.00 2.777(3) 158.9
data_global
_journal_date_recd_electronic     2011-06-26
_journal_date_accepted     2011-07-12
_journal_name_full     'Acta Crystallographica, Section E'
_journal_year     2011
_journal_volume     67
_journal_issue      8
_journal_page_first     m1098
_journal_page_last     m1098
_journal_paper_category     QM
_journal_coeditor_code     PV2425
_publ_contact_author_name     'Youzhu Yu'
_publ_contact_author_address
;
  Department of Chemistry and Environmental Engineering
  Anyang Institute of Technology
  Henan 455000
  People's Republic of China
;
_publ_contact_author_email     119yyz@163.com
_publ_contact_author_fax     '86 372 2909841'
_publ_contact_author_phone     '86 372 2909841'
_publ_section_title
;\
Tetra-\m~2~-acetato-diaquabis(\m~2~-2-{[1,3-dihydroxy-2-(oxidomethyl)propan-2-\
yl]iminomethyl}phenolato)trimanganese(II,III) acetonitrile monosolvate
monohydrate
;
loop_
    _publ_author_name
    _publ_author_address
    'Yuhua Guo'
;
  Department of Chemistry and Environmental Engineering
  Anyang Institute of Technology
  Henan 455000
  People's Republic of China
;
    'Jianping Huang'
;
  Department of Chemistry and Environmental Engineering
  Anyang Institute of Technology
  Henan 455000
  People's Republic of China
;
    'Yong Huang'
;
  Department of Chemistry and Environmental Engineering
  Anyang Institute of Technology
  Henan 455000
  People's Republic of China
;
    'Junyue Wang'
;
  Department of Chemistry and Environmental Engineering
  Anyang Institute of Technology
  Henan 455000
  People's Republic of China
;
    'Youzhu Yu'
;
  Department of Chemistry and Environmental Engineering
  Anyang Institute of Technology
  Henan 455000
  People's Republic of China
;
