# Supplementary material for: Tetra-μ2-acetato-diaqua­bis­(μ2-2-{[1,3-dihy­droxy-2-(oxidometh­yl)propan-2-yl]imino­meth­yl}phenolato)trimanganese(II,III) acetonitrile disolvate dihydrate
Source: Acta Crystallogr Sect E Struct Rep Online. 2011 Jul 16;67(Pt 8):m1098. doi: 10.1107/S1600536811027899 (PMC3212170; doi:10.1107/S1600536811027899)
Supplement: Supplementary file 2 [file e-67-m1098-Isup2.hkl]

# 
# h,k,l, Fc-squared, Fo-squared, sigma(Fo-squared) and status flag 
# 
data_I
_shelx_title ' 11051601 in P2(1)/n New: P21/c' 
_shelx_refln_list_code          4 
_shelx_F_calc_maximum      224.48 
_exptl_crystal_F_000      1037.82 
_reflns_d_resolution_high  0.7430 
 
loop_ 
 _symmetry_equiv_pos_as_xyz 
 'x, y, z' 
 '-x, y+1/2, -z+1/2' 
 '-x, -y, -z' 
 'x, -y-1/2, z-1/2' 
 
_cell_length_a    10.6032 
_cell_length_b    12.2114 
_cell_length_c    19.1608 
_cell_angle_alpha  90.000 
_cell_angle_beta  118.856 
_cell_angle_gamma  90.000 
 
_shelx_F_squared_multiplier     1.000 
 
loop_ 
 _refln_index_h 
 _refln_index_k 
 _refln_index_l 
 _refln_F_squared_calc 
 _refln_F_squared_meas 
 _refln_F_squared_sigma 
 _refln_observed_status 
   1   0   0    11335.07     9854.79    440.81 o 
   2   0   0      594.99      573.03     46.17 o 
   3   0   0     9510.01     9016.53    397.36 o 
   4   0   0     1245.87     1427.74     40.63 o 
   5   0   0      339.33      295.72     16.92 o 
   6   0   0      629.57      641.95     27.33 o 
   7   0   0      203.82      171.59     16.55 o 
   8   0   0     2353.38     2310.87     69.97 o 
   9   0   0       10.43       -9.09     14.20 o 
  10   0   0      258.98      290.30     30.35 o 
  11   0   0     1893.93     1907.23     81.82 o 
  12   0   0       42.48        3.77     23.16 o 
   1   1   0      401.01      417.11     14.72 o 
   2   1   0      650.01      623.34     20.26 o 
   3   1   0     2058.88     1980.92     33.87 o 
   4   1   0      256.46      267.61      9.23 o 
   5   1   0     1552.30     1371.73     28.25 o 
   6   1   0      337.42      301.46     12.50 o 
   7   1   0       83.86       76.15      9.46 o 
   8   1   0      250.66      240.60     14.82 o 
   9   1   0      380.62      346.15     18.64 o 
  10   1   0        8.04       -8.74     11.10 o 
  11   1   0       72.14       60.60     18.29 o 
  12   1   0       75.39       92.79     20.10 o 
   0   2   0    22719.80    25167.71    784.05 o 
   1   2   0     4195.95     4210.36     89.17 o 
   2   2   0      363.13      338.37     14.18 o 
   3   2   0     4747.00     4242.58     61.77 o 
   4   2   0      188.87      235.83      8.40 o 
   5   2   0     3944.10     3774.50     58.43 o 
   6   2   0     1820.69     1820.15     33.97 o 
   7   2   0      156.59      139.83      9.99 o 
   8   2   0      290.97      265.80     15.01 o 
   9   2   0        7.18       -7.77     15.08 o 
  10   2   0       17.09       -2.36     16.81 o 
  11   2   0      668.59      719.78     41.58 o 
  12   2   0       55.39       26.49     19.41 o 
   1   3   0     5696.11     6315.85     96.95 o 
   2   3   0      320.49      256.95      9.54 o 
   3   3   0      180.94      196.01      6.79 o 
   4   3   0     2499.68     2465.67     37.95 o 
   5   3   0     2694.63     2579.17     40.92 o 
   6   3   0     1684.96     1630.62     31.53 o 
   7   3   0      236.12      192.66     11.52 o 
   8   3   0        9.91       -9.50     10.27 o 
   9   3   0      107.23      104.10     13.62 o 
  10   3   0      909.89      909.91     43.68 o 
  11   3   0       16.96       20.21     21.84 o 
  12   3   0       78.58       25.26     22.89 o 
   0   4   0       90.99       93.48      5.06 o 
   1   4   0    11010.74    11841.73    170.90 o 
   2   4   0      940.71     1047.02     16.43 o 
   3   4   0     3415.26     3322.50     45.25 o 
   4   4   0     1240.99     1139.49     19.67 o 
   5   4   0     1757.73     1759.14     30.49 o 
   6   4   0      240.06      213.36     10.36 o 
   7   4   0       61.60       58.86      9.53 o 
   8   4   0     1475.41     1400.54     35.75 o 
   9   4   0      166.09      128.81     14.50 o 
  10   4   0       58.40       65.21     18.95 o 
  11   4   0       75.33       33.39     19.12 o 
  12   4   0       11.64       -5.70     33.74 o 
   1   5   0     5309.74     5478.25     79.69 o 
   2   5   0     1261.38     1235.35     19.16 o 
   3   5   0      685.67      625.84     12.55 o 
   4   5   0      501.82      460.10     13.41 o 
   5   5   0     3082.00     3270.28     49.75 o 
   6   5   0      279.47      242.86     12.08 o 
   7   5   0      234.79      215.05     12.89 o 
   8   5   0       86.83       60.19     12.08 o 
   9   5   0      560.82      589.62     24.25 o 
  10   5   0      972.47      996.83     48.82 o 
  11   5   0        0.20      -10.13     33.93 o 
   0   6   0      207.03      198.11     10.39 o 
   1   6   0     4626.99     4886.75     68.87 o 
   2   6   0     6642.78     7070.17     91.38 o 
   3   6   0      995.74     1042.00     17.37 o 
   4   6   0     1624.28     1600.96     25.54 o 
   5   6   0      868.75      868.93     20.97 o 
   6   6   0      465.66      455.01     17.95 o 
   7   6   0      142.42      121.29     12.93 o 
   8   6   0        1.42      -12.28     12.28 o 
   9   6   0      789.56      891.33     41.54 o 
  10   6   0      174.08      205.51     31.65 o 
  11   6   0        0.54       29.93     51.67 o 
   1   7   0     1006.24      975.19     16.59 o 
   2   7   0     4151.31     4303.47     55.65 o 
   3   7   0     1995.24     2063.39     30.15 o 
   4   7   0        3.05       -0.01      7.38 o 
   5   7   0        7.08       -0.62     10.30 o 
   6   7   0        2.03       15.15      9.51 o 
   7   7   0      334.40      288.47     16.66 o 
   8   7   0        2.72        0.99     15.05 o 
   9   7   0      398.89      425.55     47.18 o 
  10   7   0      361.53      364.21     38.85 o 
  11   7   0       51.38       45.95     47.25 o 
   0   8   0     1428.22     1322.70     28.83 o 
   1   8   0     2085.08     2145.91     30.64 o 
   2   8   0      800.28      819.93     15.82 o 
   3   8   0      744.77      725.93     16.76 o 
   4   8   0     1933.36     2037.49     35.02 o 
   5   8   0      150.37      132.91     11.07 o 
   6   8   0      351.34      364.84     17.39 o 
   7   8   0      842.19      915.86     32.49 o 
   8   8   0       15.75       25.06     19.50 o 
   9   8   0      539.14      501.06     37.17 o 
  10   8   0      194.45      160.49     39.19 o 
   1   9   0      557.05      590.13     13.70 o 
   2   9   0      154.82      163.71      7.93 o 
   3   9   0     1554.03     1564.09     27.38 o 
   4   9   0       94.23       90.05      9.95 o 
   5   9   0      261.43      272.84     13.53 o 
   6   9   0      106.19       92.51     11.90 o 
   7   9   0      210.32      212.11     17.47 o 
   8   9   0       33.22       11.63     17.87 o 
   9   9   0       43.85       28.28     28.43 o 
  10   9   0        1.58       36.67     49.84 o 
   0  10   0     1063.89     1072.25     31.93 o 
   1  10   0     2705.81     2786.06     49.89 o 
   2  10   0      236.28      222.04      9.31 o 
   3  10   0       19.88       10.61      8.06 o 
   4  10   0     3581.94     3796.27     66.31 o 
   5  10   0        0.21      -10.18     10.18 o 
   6  10   0       33.67       22.36     11.74 o 
   7  10   0      786.85      851.40     28.91 o 
   8  10   0        1.67      -12.70     15.08 o 
   9  10   0      124.79      101.00     33.08 o 
   1  11   0     1789.15     1866.96     42.49 o 
   2  11   0      386.27      409.29     19.60 o 
   3  11   0       79.41       62.92     10.90 o 
   4  11   0       28.84       39.97     11.59 o 
   5  11   0      502.04      520.13     21.64 o 
   6  11   0       65.18       35.14     13.20 o 
   7  11   0        5.22      -13.73     13.73 o 
   8  11   0      109.93       83.86     19.20 o 
   9  11   0      103.07       34.51     25.15 o 
   0  12   0       80.75      100.79     24.11 o 
   1  12   0      446.58      513.13     26.60 o 
   2  12   0      339.05      311.32     15.60 o 
   3  12   0      140.81      111.20     15.24 o 
   4  12   0      282.27      259.97     18.46 o 
   5  12   0       69.22       49.68     14.33 o 
   6  12   0       68.82       42.49     16.61 o 
   7  12   0      376.99      373.11     21.19 o 
   8  12   0       23.79       17.93     19.41 o 
   1  13   0      776.68      879.49     41.64 o 
   2  13   0      681.25      715.01     26.15 o 
   3  13   0        4.73        5.17     12.69 o 
   4  13   0       12.74        7.34     17.82 o 
   5  13   0       62.27       57.12     19.67 o 
   6  13   0      254.76      221.36     28.65 o 
   7  13   0      163.91      143.89     18.78 o 
   0  14   0      451.99      351.23     38.97 o 
   1  14   0        0.90       15.28     12.62 o 
   2  14   0        4.38       17.80     13.84 o 
   3  14   0      274.71      245.66     32.25 o 
   4  14   0        1.61       -0.52     13.75 o 
   5  14   0       26.61       -9.81     14.43 o 
   6  14   0       33.48        3.27     16.84 o 
   1  15   0      145.32      100.48     23.49 o 
   2  15   0      220.04      195.80     28.54 o 
   3  15   0      132.36      150.33     31.73 o 
   4  15   0        3.85       30.85     23.19 o 
   5  15   0      156.26      178.98     34.78 o 
   0  16   0      235.84      209.80     46.09 o 
   1  16   0       29.96       10.69     15.39 o 
   2  16   0       39.95       57.08     33.24 o 
 -12   1   1       36.45       25.14     19.17 o 
 -11   1   1     1272.41     1241.16     45.55 o 
 -10   1   1      123.70      101.37     14.40 o 
  -9   1   1     1077.60      988.93     29.22 o 
  -8   1   1      720.44      644.07     21.53 o 
  -7   1   1     1890.68     1709.23     38.64 o 
  -6   1   1     4495.25     4307.73     68.83 o 
  -5   1   1     2321.67     2180.42     37.47 o 
  -4   1   1      773.89      666.38     15.62 o 
  -3   1   1     1088.79     1051.02     23.32 o 
  -2   1   1     6307.47     5045.73    103.87 o 
  -1   1   1     2587.81     2493.47     78.23 o 
   0   1   1    50392.47    49503.04   1368.89 o 
   1   1   1      619.10      711.91     27.89 o 
   2   1   1    24088.23    24774.83    474.15 o 
   3   1   1     5234.06     5592.02     84.91 o 
   4   1   1      787.59      936.25     19.96 o 
   5   1   1     3411.59     3130.80     53.79 o 
   6   1   1      308.41      266.22     14.04 o 
   7   1   1       48.18       48.81      8.99 o 
   8   1   1     2999.56     2923.31     58.94 o 
   9   1   1      767.59      694.41     24.01 o 
  10   1   1      119.91       98.06     17.44 o 
  11   1   1      387.01      385.05     23.85 o 
  12   1   1      352.17      325.86     28.80 o 
 -12   2   1      113.67       76.11     23.50 o 
 -11   2   1        6.74      -11.93     15.45 o 
 -10   2   1      107.16       95.62     16.28 o 
  -9   2   1      118.62      116.48     13.59 o 
  -8   2   1      534.27      476.54     17.53 o 
  -7   2   1      206.45      202.61     11.42 o 
  -6   2   1      901.01      880.48     22.63 o 
  -5   2   1     1595.75     1353.96     25.45 o 
  -4   2   1     4886.46     4513.55     66.12 o 
  -3   2   1     9847.14     9513.88    130.62 o 
  -2   2   1     2074.50     2051.16     35.49 o 
  -1   2   1     2641.52     2653.93     67.64 o 
   0   2   1     9742.99     9814.07    223.28 o 
   1   2   1        0.43       11.24      2.55 o 
   2   2   1      822.02      889.67     16.54 o 
   3   2   1     4030.61     3702.13     56.20 o 
   4   2   1       46.38       30.37      4.88 o 
   5   2   1      408.78      403.30     12.16 o 
   6   2   1     1770.14     1745.82     33.53 o 
   7   2   1      811.94      835.70     24.15 o 
   8   2   1     1075.01      944.13     25.66 o 
   9   2   1       38.64       34.25     11.16 o 
  10   2   1      156.91      163.70     19.42 o 
  11   2   1        2.51      -10.95     16.81 o 
  12   2   1       72.43       47.94     18.84 o 
 -12   3   1        1.47        0.86     21.96 o 
 -11   3   1      453.13      416.84     35.12 o 
 -10   3   1        6.54        4.82     16.22 o 
  -9   3   1      294.69      255.05     16.30 o 
  -8   3   1      121.42      102.58     12.17 o 
  -7   3   1        6.66       16.61      6.74 o 
  -6   3   1       81.93       82.10      7.39 o 
  -5   3   1     3353.24     3186.94     50.10 o 
  -4   3   1     3041.55     3404.96     46.99 o 
  -3   3   1     4872.76     4641.22     65.84 o 
  -2   3   1      746.75      650.83     17.36 o 
  -1   3   1    13857.66    16211.07    243.07 o 
   0   3   1     7311.50     7294.11    127.32 o 
   1   3   1     1853.49     2291.69     33.97 o 
   2   3   1     1762.48     2001.35     27.32 o 
   3   3   1      350.57      325.60      8.65 o 
   4   3   1      275.09      267.02      9.23 o 
   5   3   1     1622.14     1550.49     28.35 o 
   6   3   1      148.49      163.90      9.18 o 
   7   3   1      270.26      240.00     12.79 o 
   8   3   1     2110.63     2055.27     42.75 o 
   9   3   1       25.25       -0.14     11.85 o 
  10   3   1      421.50      401.91     22.24 o 
  11   3   1      216.14      222.46     23.04 o 
  12   3   1        0.77     -128.77    128.77 o 
 -12   4   1      269.82      238.37     37.48 o 
 -11   4   1       13.95        6.01     20.41 o 
 -10   4   1      803.90      818.29     51.07 o 
  -9   4   1      118.62      118.03     13.60 o 
  -8   4   1      609.52      576.66     21.58 o 
  -7   4   1      132.87      118.68      9.71 o 
  -6   4   1      400.61      325.06     12.54 o 
  -5   4   1     5335.15     5358.71     72.74 o 
  -4   4   1      844.62      863.26     16.06 o 
  -3   4   1     2587.25     2590.43     37.34 o 
  -2   4   1    11334.92    11920.88    167.74 o 
  -1   4   1    20803.08    21703.48    326.59 o 
   0   4   1     2992.65     2901.46     42.84 o 
   1   4   1      109.36      118.49      5.20 o 
   2   4   1     1635.52     1638.63     23.37 o 
   3   4   1     5862.82     6117.32     82.49 o 
   4   4   1      620.03      662.02     14.49 o 
   5   4   1     1492.87     1524.37     28.07 o 
   6   4   1      915.14      862.42     20.60 o 
   7   4   1       75.78       64.89      9.86 o 
   8   4   1        1.28      -10.45     10.45 o 
   9   4   1       70.28       76.05     13.74 o 
  10   4   1      547.50      515.09     35.09 o 
  11   4   1      104.28      231.92     62.39 o 
 -12   5   1       93.37       81.11     28.86 o 
 -11   5   1        8.35      -14.91     18.64 o 
 -10   5   1      357.70      333.62     27.96 o 
  -9   5   1      623.94      618.22     26.93 o 
  -8   5   1      560.21      489.31     20.32 o 
  -7   5   1      713.11      713.85     23.28 o 
  -6   5   1       61.47       64.71      8.71 o 
  -5   5   1      273.26      292.70     10.74 o 
  -4   5   1      498.34      421.63     11.59 o 
  -3   5   1      670.99      595.78     11.41 o 
  -2   5   1      645.87      674.70     11.78 o 
  -1   5   1    12255.08    13550.66    197.19 o 
   0   5   1      524.15      558.92     10.76 o 
   1   5   1     8177.87     8427.85    121.58 o 
   2   5   1     2776.75     3072.89     41.54 o 
   3   5   1     1930.15     2086.46     31.05 o 
   4   5   1     1941.46     2078.02     31.31 o 
   5   5   1     4587.90     4609.61     71.45 o 
   6   5   1       45.96       41.75      7.84 o 
   7   5   1       15.45       -2.20      8.98 o 
   8   5   1       24.19       -2.07     11.21 o 
   9   5   1      589.39      626.63     34.67 o 
  10   5   1       11.59        8.47     33.98 o 
  11   5   1        0.37       -0.85     26.36 o 
 -11   6   1       88.41       58.05     20.03 o 
 -10   6   1      447.15      453.37     35.30 o 
  -9   6   1      706.63      756.24     49.01 o 
  -8   6   1      436.26      461.75     23.08 o 
  -7   6   1        1.65        4.66      9.67 o 
  -6   6   1      883.54      888.87     22.56 o 
  -5   6   1       27.52       27.10      8.41 o 
  -4   6   1      583.37      479.58     14.20 o 
  -3   6   1     1345.54     1498.95     22.91 o 
  -2   6   1     4360.87     4386.72     55.07 o 
  -1   6   1     7875.80     7948.91    107.84 o 
   0   6   1     1447.27     1528.73     22.62 o 
   1   6   1     2290.46     2254.86     33.23 o 
   2   6   1      938.04      950.89     16.05 o 
   3   6   1     2018.87     2028.15     30.64 o 
   4   6   1       79.29       87.64      8.10 o 
   5   6   1        0.95        0.10      7.83 o 
   6   6   1      346.85      303.46     16.22 o 
   7   6   1       65.20       53.35     11.82 o 
   8   6   1      258.44      231.10     18.62 o 
   9   6   1      650.87      695.71     47.82 o 
  10   6   1      843.31      852.78     55.67 o 
  11   6   1      282.47      267.99     41.31 o 
 -11   7   1       46.86       46.55     26.90 o 
 -10   7   1      680.07      705.90     65.66 o 
  -9   7   1       80.11       56.62     28.11 o 
  -8   7   1        4.09       -5.58     10.72 o 
  -7   7   1      159.89      159.16     14.13 o 
  -6   7   1      675.78      686.80     21.69 o 
  -5   7   1       14.32        1.04      8.91 o 
  -4   7   1     2278.36     2158.07     33.90 o 
  -3   7   1        0.86       -4.51      4.51 o 
  -2   7   1     6315.10     6587.88     81.49 o 
  -1   7   1      224.84      180.05      6.22 o 
   0   7   1     1884.54     1865.14     27.38 o 
   1   7   1     3922.71     3967.09     57.84 o 
   2   7   1      877.11      893.21     15.67 o 
   3   7   1       75.37       68.66      5.88 o 
   4   7   1     2982.96     3024.03     47.99 o 
   5   7   1      258.53      248.98     13.00 o 
   6   7   1      172.83      160.61     13.18 o 
   7   7   1      723.56      789.20     26.41 o 
   8   7   1      256.98      220.36     18.61 o 
   9   7   1     1553.55     1654.06     64.50 o 
  10   7   1        1.54       -8.48     30.24 o 
  11   7   1       35.21       89.42    104.52 o 
 -11   8   1       14.89      -18.95     18.95 o 
 -10   8   1        0.15      -15.34     17.62 o 
  -9   8   1       39.05       15.60     24.69 o 
  -8   8   1       44.44       40.61     18.72 o 
  -7   8   1       74.14       76.32     14.95 o 
  -6   8   1       38.43       42.14     10.42 o 
  -5   8   1       88.04       82.41      9.97 o 
  -4   8   1      216.81      222.24     11.07 o 
  -3   8   1      282.68      296.52     10.63 o 
  -2   8   1      179.25      164.51      7.82 o 
  -1   8   1        0.46       -5.19      5.19 o 
   0   8   1      121.35      117.66      5.54 o 
   1   8   1     1845.99     1915.58     30.73 o 
   2   8   1       86.82       77.64      6.18 o 
   3   8   1      494.28      452.43     12.64 o 
   4   8   1       13.69        6.97      7.69 o 
   5   8   1        1.75       -4.48      9.01 o 
   6   8   1      701.02      692.21     23.85 o 
   7   8   1       36.26       33.00     13.93 o 
   8   8   1        0.13      -23.87     24.48 o 
   9   8   1        0.94      -10.55     35.60 o 
  10   8   1      213.11      186.70     37.31 o 
 -10   9   1      289.32      270.67     27.34 o 
  -9   9   1      173.39      134.81     37.78 o 
  -8   9   1        0.34      -15.60     15.60 o 
  -7   9   1     1052.04     1155.74     34.07 o 
  -6   9   1       61.54       41.26     10.97 o 
  -5   9   1      132.16       79.84     10.89 o 
  -4   9   1      878.89      905.46     22.02 o 
  -3   9   1      438.12      452.87     14.09 o 
  -2   9   1     2622.14     2688.18     39.14 o 
  -1   9   1      286.96      275.31     10.17 o 
   0   9   1       47.14       29.48      6.14 o 
   1   9   1     1644.29     1771.82     28.63 o 
   2   9   1       47.83       30.04      6.05 o 
   3   9   1       37.33       15.65      6.94 o 
   4   9   1     2704.02     2833.47     47.82 o 
   5   9   1      605.90      644.62     21.91 o 
   6   9   1      103.22      105.66     12.96 o 
   7   9   1      452.81      431.43     29.78 o 
   8   9   1       24.22       19.61     19.52 o 
   9   9   1      487.24      501.01     31.20 o 
  10   9   1       60.49        2.10     36.40 o 
 -10  10   1        0.21      -12.23     59.25 o 
  -9  10   1       22.70        2.96     18.23 o 
  -8  10   1      111.28      138.75     29.00 o 
  -7  10   1      683.69      763.33     32.03 o 
  -6  10   1      440.84      436.30     21.59 o 
  -5  10   1      521.08      533.37     19.92 o 
  -4  10   1       81.58       95.63     11.14 o 
  -3  10   1       40.38       38.44      8.79 o 
  -2  10   1       92.47       84.52      9.06 o 
  -1  10   1        9.53       -1.73      8.89 o 
   0  10   1        5.70       -8.25      8.28 o 
   1  10   1       52.56       46.75      7.84 o 
   2  10   1       40.97       14.38      6.98 o 
   3  10   1      969.56      975.52     22.33 o 
   4  10   1      187.40      186.32     12.30 o 
   5  10   1       39.11       22.11     10.66 o 
   6  10   1       12.50        6.53     11.51 o 
   7  10   1       55.82       44.16     20.10 o 
   8  10   1        0.05      -23.18     29.36 o 
   9  10   1        3.55      -14.82     28.49 o 
  -9  11   1       51.82      -18.26     18.90 o 
  -8  11   1        3.62      -14.24     14.24 o 
  -7  11   1     1026.84     1091.81     39.45 o 
  -6  11   1       15.92       -1.35     11.12 o 
  -5  11   1       42.59       24.50     11.34 o 
  -4  11   1     1301.48     1449.54     51.37 o 
  -3  11   1       11.35       -9.21      9.68 o 
  -2  11   1      495.99      485.61     19.10 o 
  -1  11   1     1133.76     1215.58     31.74 o 
   0  11   1       14.59        3.48     10.39 o 
   1  11   1     1490.91     1593.76     35.59 o 
   2  11   1      193.83      177.96     11.11 o 
   3  11   1      272.31      213.41     13.14 o 
   4  11   1     1159.09     1204.57     31.18 o 
   5  11   1        0.15      -13.43     13.43 o 
   6  11   1      348.90      307.17     20.32 o 
   7  11   1      200.87      175.77     18.71 o 
   8  11   1        6.57      -16.28     18.44 o 
   9  11   1      163.05      185.78    125.72 o 
  -8  12   1      179.06      149.61     18.05 o 
  -7  12   1        1.92        6.60     13.93 o 
  -6  12   1       38.47       20.13     13.93 o 
  -5  12   1      391.46      377.39     20.77 o 
  -4  12   1       23.26       16.59     15.85 o 
  -3  12   1      249.82      216.11     15.81 o 
  -2  12   1      106.15       89.87     12.77 o 
  -1  12   1     1811.03     1989.34     48.22 o 
   0  12   1      750.47      852.10     29.73 o 
   1  12   1       24.74        4.77     12.58 o 
   2  12   1      399.34      422.74     18.70 o 
   3  12   1       73.57       57.17     13.38 o 
   4  12   1      365.43      364.36     19.14 o 
   5  12   1       15.52       -4.18     13.62 o 
   6  12   1      282.81      267.65     22.01 o 
   7  12   1      349.33      289.83     21.55 o 
   8  12   1       60.45       19.53     18.74 o 
  -7  13   1       49.30       71.57     40.50 o 
  -6  13   1      166.13      142.77     17.41 o 
  -5  13   1        0.89        3.83     14.04 o 
  -4  13   1      268.66      222.51     17.49 o 
  -3  13   1       11.68        7.32     11.82 o 
  -2  13   1       78.59       80.06     13.14 o 
  -1  13   1      231.59      259.97     22.28 o 
   0  13   1       11.22       27.85     14.86 o 
   1  13   1      118.18      110.22     15.37 o 
   2  13   1        7.09       18.11     12.28 o 
   3  13   1      388.69      326.20     20.23 o 
   4  13   1        7.95      -13.95     13.95 o 
   5  13   1        4.62       -1.94     24.64 o 
   6  13   1      155.25      152.35     34.50 o 
   7  13   1      256.57      215.36     29.66 o 
  -6  14   1      291.41      257.77     21.06 o 
  -5  14   1      206.24      166.83     19.45 o 
  -4  14   1        2.56       -7.35     13.55 o 
  -3  14   1       24.87       55.64     13.53 o 
  -2  14   1      248.16      285.42     21.05 o 
  -1  14   1      475.10      560.96     42.19 o 
   0  14   1      559.53      603.32     51.07 o 
   1  14   1        0.32       19.64     12.98 o 
   2  14   1      370.83      398.47     32.25 o 
   3  14   1      188.60      155.63     26.74 o 
   4  14   1       32.29       16.17     17.26 o 
   5  14   1      129.26       87.48     23.71 o 
   6  14   1      224.96      203.11     56.65 o 
  -5  15   1       14.64       31.33     22.82 o 
  -4  15   1       58.63       46.00     16.90 o 
  -3  15   1      256.31      262.58     21.39 o 
  -2  15   1        0.05       19.32     14.78 o 
  -1  15   1       24.04       29.55     13.94 o 
   0  15   1      197.51      141.48     22.19 o 
   1  15   1        7.83      -14.19     14.19 o 
   2  15   1       48.86       67.62     26.45 o 
   3  15   1      317.53      329.96     40.00 o 
   4  15   1       20.14       59.55     50.90 o 
  -2  16   1        4.93       -9.77     17.02 o 
  -1  16   1       80.95       65.69     25.53 o 
   0  16   1       29.53       41.93     22.48 o 
   1  16   1       34.43       67.26     28.23 o 
   2  16   1        4.86       54.01     31.83 o 
 -12   0   2      107.86       33.72     23.58 o 
 -11   0   2      709.35      660.80     84.75 o 
 -10   0   2        3.35       -9.86     15.34 o 
  -9   0   2     1783.81     1767.11     65.48 o 
  -8   0   2     2411.88     2438.45     71.43 o 
  -7   0   2      733.44      662.10     36.45 o 
  -6   0   2     3452.92     3072.89     79.14 o 
  -5   0   2      591.68      545.70     19.99 o 
  -4   0   2     3100.57     3071.52     71.15 o 
  -3   0   2     9951.29     9559.39    386.09 o 
  -2   0   2     2402.41     2191.02     82.29 o 
  -1   0   2    23845.89    22797.50   3115.20 o 
   0   0   2     5310.56     6167.94    227.87 o 
   1   0   2      405.74      403.18     20.48 o 
   2   0   2     1870.13     2074.60     51.43 o 
   3   0   2     5823.96     6370.89    122.12 o 
   4   0   2     4970.58     5795.74    113.99 o 
   5   0   2     1234.31     1291.62     42.34 o 
   6   0   2        0.37       -1.24     10.06 o 
   7   0   2     2480.34     2446.47     71.71 o 
   8   0   2     3330.87     3336.58     92.27 o 
   9   0   2      886.30      800.62     36.78 o 
  10   0   2     1096.60     1127.70     46.46 o 
  11   0   2        5.74      -32.16     35.14 o 
 -12   1   2      115.64       59.50     18.20 o 
 -11   1   2       42.65       -4.24     17.53 o 
 -10   1   2      208.32      182.95     15.94 o 
  -9   1   2      524.67      470.79     20.42 o 
  -8   1   2      222.07      204.56     13.20 o 
  -7   1   2       41.42       38.47      8.21 o 
  -6   1   2     1105.94     1014.43     22.37 o 
  -5   1   2      165.55      165.34      7.80 o 
  -4   1   2     2618.63     2486.76     41.61 o 
  -3   1   2     2838.27     2747.93     49.30 o 
  -2   1   2       43.12       53.66      4.11 o 
  -1   1   2     9001.09     8749.62    352.89 o 
   0   1   2     4597.69     4803.28    116.18 o 
   1   1   2     1309.18     1423.64     31.87 o 
   2   1   2     2153.48     2251.58     39.52 o 
   3   1   2     2438.86     2501.95     39.95 o 
   4   1   2     1409.88     1599.11     29.75 o 
   5   1   2      530.66      484.55     14.62 o 
   6   1   2      156.76      148.83     10.86 o 
   7   1   2      340.20      318.19     16.55 o 
   8   1   2      841.78      764.30     25.05 o 
   9   1   2       59.28       44.49     13.67 o 
  10   1   2        1.49       11.36     13.62 o 
  11   1   2       29.15       25.65     16.94 o 
 -12   2   2       90.62       43.79     28.64 o 
 -11   2   2      679.83      593.01     26.30 o 
 -10   2   2      192.28      151.71     15.06 o 
  -9   2   2     1199.39     1114.01     34.02 o 
  -8   2   2      524.70      462.93     17.29 o 
  -7   2   2     1173.91     1096.30     25.96 o 
  -6   2   2     8318.93     7685.27    108.60 o 
  -5   2   2      393.30      377.38     10.45 o 
  -4   2   2      599.23      522.17     16.97 o 
  -3   2   2     7050.51     6785.49     97.98 o 
  -2   2   2     4978.89     5114.47     78.10 o 
  -1   2   2     5708.54     5334.41    113.00 o 
   0   2   2     2115.80     2071.27     43.07 o 
   1   2   2     1317.28     1374.13     25.43 o 
   2   2   2    14117.47    14710.79    204.62 o 
   3   2   2     1756.90     1870.00     30.37 o 
   4   2   2      622.01      669.90     15.16 o 
   5   2   2     2796.23     2541.36     41.32 o 
   6   2   2       66.01       75.75      7.90 o 
   7   2   2        4.98        2.53      8.27 o 
   8   2   2     1507.59     1506.67     34.78 o 
   9   2   2       76.47       65.43     14.49 o 
  10   2   2      585.62      555.02     24.51 o 
  11   2   2        4.57      -15.82     15.82 o 
 -12   3   2      434.94      485.82     26.69 o 
 -11   3   2      400.59      384.59     26.37 o 
 -10   3   2        3.45      -13.15     13.15 o 
  -9   3   2      122.26       74.86     12.78 o 
  -8   3   2       35.58       23.53     10.33 o 
  -7   3   2      747.57      717.22     30.23 o 
  -6   3   2      136.02      124.56      7.43 o 
  -5   3   2     3296.80     3275.28     49.15 o 
  -4   3   2     7652.94     8304.78    111.85 o 
  -3   3   2     3872.75     3870.28     53.86 o 
  -2   3   2    22058.16    22922.92    305.57 o 
  -1   3   2    22333.18    22758.03    367.13 o 
   0   3   2      920.34     1065.46     20.61 o 
   1   3   2      508.77      560.89     10.29 o 
   2   3   2     1041.07      972.70     15.56 o 
   3   3   2     3910.07     3844.98     55.47 o 
   4   3   2      720.59      583.26     14.27 o 
   5   3   2      124.09      103.42      7.85 o 
   6   3   2      669.93      729.45     18.61 o 
   7   3   2     1018.44     1001.18     25.72 o 
   8   3   2      655.14      621.04     20.87 o 
   9   3   2       11.03      -11.46     11.46 o 
  10   3   2      144.58      128.21     18.11 o 
  11   3   2      203.11      175.27     21.73 o 
 -12   4   2      137.14      143.60     36.05 o 
 -11   4   2       68.42       41.79     27.88 o 
 -10   4   2       94.37       77.75     17.80 o 
  -9   4   2      581.47      496.04     25.68 o 
  -8   4   2       16.44        8.97      9.95 o 
  -7   4   2      615.44      561.12     24.13 o 
  -6   4   2      516.92      427.04     13.82 o 
  -5   4   2       71.95       59.30      5.65 o 
  -4   4   2      558.92      831.44     26.42 o 
  -3   4   2      835.96      865.87     17.53 o 
  -2   4   2     9512.77    10444.59    149.20 o 
  -1   4   2     7191.30     7208.98    106.55 o 
   0   4   2    13316.31    13427.11    192.53 o 
   2   4   2      151.13      144.05      5.21 o 
   3   4   2     3041.33     3185.14     46.37 o 
   4   4   2     2117.34     2132.09     33.45 o 
   5   4   2     1243.73     1213.98     24.74 o 
   6   4   2      211.25      186.51     10.11 o 
   7   4   2      852.86      814.74     22.48 o 
   8   4   2      349.84      374.53     19.09 o 
   9   4   2       15.87      -10.71     18.49 o 
  10   4   2        9.52       -8.94     20.20 o 
  11   4   2        3.73        6.39     24.55 o 
 -12   5   2      275.41      264.38     27.28 o 
 -11   5   2      137.96      146.12     30.34 o 
 -10   5   2        2.64       -0.63     23.42 o 
  -9   5   2      527.14      527.14     21.79 o 
  -8   5   2     1426.51     1366.04     33.59 o 
  -7   5   2       50.30       53.02      8.69 o 
  -6   5   2        1.20        0.47     10.18 o 
  -5   5   2     4705.07     4508.33     67.70 o 
  -4   5   2     4009.97     4031.21     60.03 o 
  -3   5   2       33.76       34.01      4.30 o 
  -2   5   2     3590.65     3654.77     51.96 o 
  -1   5   2     3179.85     3103.93     47.06 o 
   0   5   2       19.79        3.65      2.91 o 
   1   5   2      727.52      854.97     14.27 o 
   2   5   2     3267.19     3346.25     45.17 o 
   3   5   2     6409.72     6388.59     84.13 o 
   4   5   2     3570.19     3640.28     52.45 o 
   5   5   2        5.39        1.06      7.06 o 
   6   5   2       58.12       58.01      8.32 o 
   7   5   2      435.66      470.64     18.40 o 
   8   5   2      421.00      368.17     20.31 o 
   9   5   2        0.32       -9.61     14.15 o 
  10   5   2      269.99      260.17     22.25 o 
  11   5   2      307.07      323.39     41.81 o 
 -12   6   2      154.21      134.32     22.72 o 
 -11   6   2        1.07       12.62     35.96 o 
 -10   6   2      947.62      917.18     54.41 o 
  -9   6   2       33.96       34.28     12.45 o 
  -8   6   2      410.15      473.59     21.18 o 
  -7   6   2     3293.56     3394.19     70.97 o 
  -6   6   2      236.50      239.86     11.90 o 
  -5   6   2     3045.55     3066.05     50.28 o 
  -4   6   2      906.06      902.98     17.84 o 
  -3   6   2       57.81       45.55      6.01 o 
  -2   6   2     9325.16     9521.82    123.83 o 
  -1   6   2      765.77      700.26     13.46 o 
   0   6   2        1.72       -3.54      3.54 o 
   1   6   2     8679.36     8764.25    114.75 o 
   2   6   2       21.24       16.10      4.37 o 
   3   6   2      573.94      640.61     14.25 o 
   4   6   2     3385.34     3669.49     56.51 o 
   5   6   2      875.32      829.82     22.25 o 
   6   6   2      231.11      192.59     13.60 o 
   7   6   2      308.96      329.09     18.06 o 
   8   6   2        1.23       -4.15     13.21 o 
   9   6   2     1128.29     1237.63     67.44 o 
  10   6   2       30.05       40.87     27.98 o 
  11   6   2        0.70      -39.18     39.18 o 
 -11   7   2      255.41      212.71     36.30 o 
 -10   7   2       32.04       45.01     34.07 o 
  -9   7   2      244.20      226.04     21.14 o 
  -8   7   2      278.62      291.50     18.63 o 
  -7   7   2        3.70       -3.14      9.55 o 
  -6   7   2      567.28      578.24     17.98 o 
  -5   7   2       77.45       66.26      8.45 o 
  -4   7   2      567.48      545.22     14.94 o 
  -3   7   2      128.79      115.27      6.51 o 
  -2   7   2       89.59      105.63      5.73 o 
  -1   7   2     2216.41     2241.17     33.48 o 
   0   7   2      975.09      956.32     16.67 o 
   1   7   2      966.07     1011.33     16.57 o 
   2   7   2        2.28        0.56      4.78 o 
   3   7   2     1099.97     1016.93     19.23 o 
   4   7   2      171.04      191.01      9.56 o 
   5   7   2        0.29       -8.36      8.36 o 
   6   7   2     1178.42     1221.34     32.70 o 
   7   7   2      107.24      119.34     13.79 o 
   8   7   2      446.59      423.28     25.13 o 
   9   7   2        1.47       13.29     30.18 o 
  10   7   2      226.42      209.41     34.26 o 
 -11   8   2        3.58      -21.97     21.97 o 
 -10   8   2      741.78      745.04     71.00 o 
  -9   8   2       21.45       13.89     27.88 o 
  -8   8   2      322.28      301.87     18.68 o 
  -7   8   2     1044.48     1070.64     34.03 o 
  -6   8   2     2141.26     2122.32     39.54 o 
  -5   8   2      286.67      280.75     13.79 o 
  -4   8   2      677.70      634.66     15.76 o 
  -3   8   2     2944.66     3053.82     44.10 o 
  -2   8   2     8598.84     9110.07    123.86 o 
  -1   8   2      662.96      617.74     12.75 o 
   0   8   2       97.43       80.62      5.95 o 
   1   8   2     1739.59     1735.14     25.76 o 
   2   8   2      267.25      234.65      8.27 o 
   3   8   2       37.70       30.40      6.22 o 
   4   8   2     2824.76     2999.96     48.49 o 
   5   8   2       80.77       67.18     10.56 o 
   6   8   2       89.01      107.91     13.07 o 
   7   8   2      195.78      167.84     19.27 o 
   8   8   2        5.07      -16.97     19.14 o 
   9   8   2     1037.38     1080.40     47.37 o 
  10   8   2       40.58       -8.00     18.75 o 
 -10   9   2        0.21      -14.09     20.80 o 
  -9   9   2        7.13      -15.58     20.16 o 
  -8   9   2        0.02       -0.95     18.57 o 
  -7   9   2      114.80      117.78     13.11 o 
  -6   9   2       48.14       35.04     10.32 o 
  -5   9   2       70.20       52.00     10.57 o 
  -4   9   2       63.95       59.99      9.69 o 
  -3   9   2      246.65      213.65     10.83 o 
  -2   9   2       12.74       11.82      7.57 o 
  -1   9   2        9.38       -5.81      5.81 o 
   0   9   2       41.51       22.24      6.31 o 
   1   9   2      778.99      797.46     16.10 o 
   2   9   2      828.22      750.04     15.25 o 
   3   9   2       26.32       12.70      7.50 o 
   4   9   2        0.01       -0.23      9.17 o 
   5   9   2     2131.37     2246.79     43.10 o 
   6   9   2      198.86      198.60     16.78 o 
   7   9   2       86.10       67.16     19.09 o 
   8   9   2        3.85      -20.28     20.28 o 
   9   9   2        0.48        5.52     25.32 o 
 -10  10   2      135.95       80.92     21.03 o 
  -9  10   2       26.43       27.41     22.07 o 
  -8  10   2       31.09       12.13     13.48 o 
  -7  10   2     1260.74     1340.25     37.29 o 
  -6  10   2       32.00       19.16     10.78 o 
  -5  10   2      887.23      893.29     24.85 o 
  -4  10   2     1821.94     1847.57     36.85 o 
  -3  10   2      389.81      382.26     16.77 o 
  -2  10   2     1630.89     1820.84     40.96 o 
  -1  10   2        0.68       -8.55      8.55 o 
   0  10   2        3.98       -6.54      6.54 o 
   1  10   2      983.84     1033.46     20.19 o 
   2  10   2      345.11      324.23     11.80 o 
   3  10   2      611.85      614.62     18.07 o 
   4  10   2     1466.84     1544.18     32.88 o 
   5  10   2        7.67       -7.76     11.27 o 
   6  10   2      880.88     1008.80     30.32 o 
   7  10   2       27.20       16.11     29.09 o 
   8  10   2       32.70      -10.62     20.24 o 
   9  10   2      347.01      278.85     33.92 o 
  -9  11   2        1.22      -15.78     17.14 o 
  -8  11   2       68.53       40.90     18.63 o 
  -7  11   2      376.62      416.90     22.35 o 
  -6  11   2        0.23       -3.44     10.88 o 
  -5  11   2      164.96      158.03     13.63 o 
  -4  11   2      178.22      181.83     13.62 o 
  -3  11   2        2.07       -9.26      9.26 o 
  -2  11   2      543.30      609.39     21.82 o 
  -1  11   2      570.45      550.72     19.69 o 
   0  11   2      380.67      361.34     16.98 o 
   1  11   2        0.40       -8.90      8.90 o 
   2  11   2        1.04       -7.43      7.43 o 
   3  11   2      326.69      333.07     14.99 o 
   4  11   2      610.63      638.73     21.63 o 
   5  11   2        4.44       -7.79     11.60 o 
   6  11   2      169.56      189.57     16.10 o 
   7  11   2      295.55      234.70     21.69 o 
   8  11   2      121.91       77.42     19.45 o 
  -8  12   2       27.66        2.93     15.13 o 
  -7  12   2      395.97      415.41     24.43 o 
  -6  12   2       17.61       -5.73     13.28 o 
  -5  12   2      124.10       97.61     14.75 o 
  -4  12   2      347.69      339.70     18.10 o 
  -3  12   2       56.30       45.26     11.42 o 
  -2  12   2      793.71      828.60     24.65 o 
  -1  12   2      123.69      113.85     13.84 o 
   0  12   2       82.46       81.70     13.91 o 
   1  12   2      996.05     1080.87     33.88 o 
   2  12   2        6.52        3.22     10.31 o 
   3  12   2      175.14      152.41     19.28 o 
   4  12   2      114.47      102.91     13.32 o 
   5  12   2       10.77      -10.72     11.80 o 
   6  12   2      480.09      497.93     36.53 o 
   7  12   2      118.22       47.93     26.31 o 
  -8  13   2      368.42      378.81     66.19 o 
  -7  13   2      222.10      190.52     19.21 o 
  -6  13   2       30.59       12.86     14.28 o 
  -5  13   2      165.83      158.58     21.26 o 
  -4  13   2       70.36       58.75     13.35 o 
  -3  13   2      263.74      259.76     19.67 o 
  -2  13   2       72.72       75.26     12.43 o 
  -1  13   2     1357.31     1532.71     50.25 o 
   0  13   2     1083.44     1221.42     51.94 o 
   1  13   2        3.09        5.46     12.03 o 
   2  13   2      157.80      127.13     16.99 o 
   3  13   2      157.74      177.07     24.47 o 
   4  13   2       79.54       56.57     23.25 o 
   5  13   2       45.83       19.47     19.46 o 
   6  13   2        1.50      -24.11     24.11 o 
   7  13   2      351.71      165.42    107.90 o 
  -6  14   2      134.09       88.62     17.32 o 
  -5  14   2        1.13       -2.60     14.52 o 
  -4  14   2      180.52      116.52     15.94 o 
  -3  14   2       46.26       51.02     13.10 o 
  -2  14   2       15.86       21.81     18.84 o 
  -1  14   2       41.07       34.46     15.15 o 
   0  14   2       48.81       42.19     15.51 o 
   1  14   2       16.31       14.80     14.91 o 
   2  14   2       34.53       77.61     27.44 o 
   3  14   2      176.96      169.42     46.32 o 
   4  14   2       20.43       64.42     73.80 o 
   5  14   2       10.11        7.41     21.62 o 
  -5  15   2      208.48      209.65     20.24 o 
  -4  15   2      137.95      139.35     17.69 o 
  -3  15   2       37.05       47.44     16.69 o 
  -2  15   2        2.19       11.61     12.87 o 
  -1  15   2       97.63       79.17     30.56 o 
   0  15   2      118.15      184.99     27.77 o 
   1  15   2        0.06       15.35     19.14 o 
   2  15   2        6.63       69.78     39.95 o 
   3  15   2      102.24      132.32     44.54 o 
  -3  16   2      493.18      323.20     71.26 o 
  -2  16   2        0.23       -8.08     20.72 o 
  -1  16   2       36.70       51.61     25.08 o 
   0  16   2      181.97      247.44     58.89 o 
   1  16   2       13.26       28.61     40.72 o 
 -13   1   3        4.05       -7.35     24.66 o 
 -12   1   3       71.89       48.17     17.55 o 
 -11   1   3      396.46      371.50     21.43 o 
 -10   1   3      369.42      325.43     19.50 o 
  -9   1   3     1459.03     1449.33     33.89 o 
  -8   1   3        7.64       24.71      9.23 o 
  -7   1   3       31.32       15.06      8.08 o 
  -6   1   3     7852.74     7384.29    109.97 o 
  -5   1   3        3.88        4.85      4.26 o 
  -4   1   3      415.89      428.08      9.89 o 
  -3   1   3     2475.59     2149.65     30.99 o 
  -2   1   3      124.03       80.03      4.64 o 
  -1   1   3    11288.87    11463.19    356.72 o 
   0   1   3      199.27      205.54      6.47 o 
   1   1   3       71.35       79.18      4.41 o 
   2   1   3    29531.93    30882.26    428.02 o 
   3   1   3      383.45      490.91     12.15 o 
   4   1   3     1837.43     1832.61     33.11 o 
   5   1   3     4198.21     4285.86     68.35 o 
   6   1   3      539.48      497.68     18.53 o 
   7   1   3     2460.43     2521.47     52.36 o 
   8   1   3      339.97      332.76     18.49 o 
   9   1   3       27.85       22.04     14.17 o 
  10   1   3      499.57      532.14     31.71 o 
  11   1   3        3.19       -5.00     16.80 o 
 -13   2   3        3.67       44.87     34.23 o 
 -12   2   3      330.61      352.74     27.82 o 
 -11   2   3       87.42       54.16     21.84 o 
 -10   2   3      568.45      559.27     29.14 o 
  -9   2   3      154.65      148.05     15.23 o 
  -8   2   3     2400.71     2325.59     45.49 o 
  -7   2   3      540.78      584.21     25.39 o 
  -6   2   3      413.83      341.71     12.10 o 
  -5   2   3      383.71      307.47      9.31 o 
  -4   2   3     6318.71     5767.08     91.44 o 
  -3   2   3     6229.68     6166.49     85.95 o 
  -2   2   3     5548.38     5409.99     87.83 o 
  -1   2   3    10393.79    10243.12    178.95 o 
   0   2   3     1176.29     1078.74     20.68 o 
   1   2   3     1403.50     1696.12     31.39 o 
   2   2   3      157.66      175.59      7.97 o 
   3   2   3        1.90       10.00      4.01 o 
   4   2   3      362.40      426.36     12.34 o 
   5   2   3     2045.20     2024.65     38.23 o 
   6   2   3       44.79       54.67      8.35 o 
   7   2   3      516.88      478.58     18.30 o 
   8   2   3      751.32      693.80     22.35 o 
   9   2   3       50.60       50.70     12.95 o 
  10   2   3      101.11       72.58     19.05 o 
  11   2   3      363.04      368.97     26.63 o 
 -13   3   3        0.08     -137.42    137.42 o 
 -12   3   3      278.54      267.80     28.98 o 
 -11   3   3      337.26      328.85     26.08 o 
 -10   3   3      482.79      451.80     32.19 o 
  -9   3   3     1120.02     1121.43     31.95 o 
  -8   3   3       34.64       27.22     10.54 o 
  -7   3   3      136.62      142.51      9.83 o 
  -6   3   3     1457.06     1244.50     25.15 o 
  -5   3   3      310.72      263.26      8.71 o 
  -4   3   3       11.41       16.30      4.80 o 
  -3   3   3        8.35       13.62      5.90 o 
  -2   3   3     3014.44     2909.32     45.67 o 
  -1   3   3     1635.91     1209.56     22.93 o 
   0   3   3       17.06       19.40      3.01 o 
   1   3   3      295.32      324.24      7.30 o 
   2   3   3     1283.64     1102.26     19.61 o 
   3   3   3     2279.03     2489.55     36.79 o 
   4   3   3     1209.32     1304.75     24.53 o 
   5   3   3     2123.44     2059.70     35.92 o 
   6   3   3       74.57       93.31      8.65 o 
   7   3   3     1174.47     1144.28     28.71 o 
   8   3   3     1223.70     1240.54     31.30 o 
   9   3   3       47.38       41.83     14.68 o 
  10   3   3      204.68      186.62     22.01 o 
  11   3   3       16.53       33.69     23.27 o 
 -12   4   3      131.02      144.98     31.15 o 
 -11   4   3      407.02      372.10     29.67 o 
 -10   4   3       14.08       24.44     18.46 o 
  -9   4   3      143.30      138.74     13.87 o 
  -8   4   3      187.34      191.16     13.54 o 
  -7   4   3     1279.43     1155.88     27.52 o 
  -6   4   3      702.77      615.52     25.03 o 
  -5   4   3     1207.75     1097.30     20.65 o 
  -4   4   3    23187.01    24010.38    340.00 o 
  -3   4   3    14889.54    15003.16    203.81 o 
  -2   4   3      260.69      329.29     12.75 o 
   0   4   3     1700.11     2220.08     32.89 o 
   1   4   3     1950.41     1846.97     26.56 o 
   2   4   3      481.31      511.94     10.67 o 
   3   4   3     1454.58     1454.11     25.92 o 
   4   4   3     7417.22     7727.04    104.68 o 
   5   4   3      165.66      150.09      9.33 o 
   6   4   3      239.15      210.96     11.03 o 
   7   4   3     3066.26     3125.46     55.23 o 
   8   4   3     1160.58     1135.21     33.48 o 
   9   4   3      240.96      229.17     19.65 o 
  10   4   3      144.82      126.95     20.80 o 
  11   4   3      312.81      313.73     44.66 o 
 -12   5   3      202.97      209.22     40.19 o 
 -11   5   3      116.27      108.24     30.87 o 
 -10   5   3      268.01      263.85     18.40 o 
  -9   5   3       15.85        7.34     13.37 o 
  -8   5   3      620.52      611.71     20.18 o 
  -7   5   3      118.77      131.73      9.98 o 
  -6   5   3      743.37      786.04     32.66 o 
  -5   5   3     3639.54     3499.82     53.05 o 
  -4   5   3      409.63      484.44     14.35 o 
  -3   5   3       17.62        9.05      4.47 o 
  -2   5   3     9280.37     9535.46    134.88 o 
  -1   5   3     5890.17     6315.86     91.27 o 
   0   5   3      372.71      343.77      8.47 o 
   1   5   3     2871.52     2998.41     41.07 o 
   2   5   3       98.89       90.56      4.84 o 
   3   5   3     3765.87     3960.83     55.57 o 
   4   5   3      719.65      730.77     18.73 o 
   5   5   3       15.68        4.90      7.54 o 
   6   5   3     1716.90     1776.60     34.91 o 
   7   5   3      658.25      577.63     22.14 o 
   8   5   3      171.43      167.18     17.45 o 
   9   5   3       76.56       82.87     16.82 o 
  10   5   3       25.82       31.85     19.41 o 
  11   5   3       34.28       54.56    100.20 o 
 -12   6   3      102.26       45.61     20.43 o 
 -11   6   3      133.87      118.90     23.38 o 
 -10   6   3       92.68      107.30     27.99 o 
  -9   6   3       87.83       87.06     12.93 o 
  -8   6   3      800.91      841.86     26.57 o 
  -7   6   3       22.37       22.12      9.05 o 
  -6   6   3       80.49       58.62      8.50 o 
  -5   6   3       44.21       30.61      7.27 o 
  -4   6   3     2379.79     2395.07     35.07 o 
  -3   6   3     6945.95     7633.59     94.53 o 
  -2   6   3     4017.90     4259.45     59.78 o 
  -1   6   3     2202.96     2231.05     34.75 o 
   0   6   3     1702.57     1642.12     26.11 o 
   1   6   3      379.41      358.47      9.14 o 
   2   6   3       17.72        8.88      4.51 o 
   3   6   3     1838.02     1883.80     28.73 o 
   4   6   3     1370.70     1316.73     25.93 o 
   5   6   3      122.33      121.29     10.27 o 
   6   6   3      322.77      323.96     17.06 o 
   7   6   3      522.20      529.41     24.05 o 
   8   6   3     1539.11     1608.27     60.17 o 
   9   6   3      121.37      125.21     24.65 o 
  10   6   3       25.35       25.11     30.70 o 
 -12   7   3        9.85      -23.41    134.88 o 
 -11   7   3       87.64       31.62     23.60 o 
 -10   7   3      532.79      517.93     57.61 o 
  -9   7   3      330.45      352.46     33.12 o 
  -8   7   3     1645.22     1724.56     37.33 o 
  -7   7   3     1700.24     1791.97     35.06 o 
  -6   7   3      111.69      108.98      9.80 o 
  -5   7   3     2670.52     2755.43     44.91 o 
  -4   7   3       75.83       74.68      7.15 o 
  -3   7   3     2713.45     2904.51     39.05 o 
  -2   7   3     3392.16     3465.15     46.48 o 
  -1   7   3      101.66      112.56      5.14 o 
   0   7   3     1288.94     1215.72     20.27 o 
   1   7   3     4729.44     4708.80     63.61 o 
   2   7   3      539.22      572.63     12.62 o 
   3   7   3     3350.80     3398.94     49.24 o 
   4   7   3     1520.20     1587.42     29.72 o 
   5   7   3        0.51       -9.05      9.05 o 
   6   7   3     1324.32     1435.29     36.53 o 
   7   7   3       46.31       34.63     17.26 o 
   8   7   3        0.89       -9.26     20.52 o 
   9   7   3      671.02      660.01     50.20 o 
  10   7   3       66.71       63.77     27.53 o 
 -11   8   3       82.34       36.76     20.68 o 
 -10   8   3        0.99      -21.55     21.55 o 
  -9   8   3       93.20       80.54     23.46 o 
  -8   8   3      253.51      260.76     21.18 o 
  -7   8   3      315.93      320.90     21.85 o 
  -6   8   3      259.09      237.13     13.50 o 
  -5   8   3      190.48      172.19     10.17 o 
  -4   8   3      210.64      173.92      8.83 o 
  -3   8   3        1.81       -5.98      5.98 o 
  -2   8   3     1831.08     1789.31     29.84 o 
  -1   8   3     1511.21     1516.09     26.49 o 
   0   8   3       24.75        3.39      5.12 o 
   1   8   3     1624.09     1583.16     24.09 o 
   2   8   3      333.51      308.18      9.97 o 
   3   8   3      444.96      393.23     12.65 o 
   4   8   3      343.38      340.23     13.71 o 
   5   8   3      102.07      116.99     11.52 o 
   6   8   3      371.50      428.66     21.72 o 
   7   8   3       46.47       36.90     15.95 o 
   8   8   3        3.54      -15.15     15.15 o 
   9   8   3        0.63      -13.59     24.38 o 
  10   8   3       56.31       17.81    130.81 o 
 -11   9   3       15.09      -34.30     60.00 o 
 -10   9   3      391.39      393.52     42.96 o 
  -9   9   3        5.00        7.07     14.77 o 
  -8   9   3      342.27      321.21     20.03 o 
  -7   9   3      515.05      541.33     20.76 o 
  -6   9   3      666.52      641.14     21.27 o 
  -5   9   3     1985.48     1994.14     37.79 o 
  -4   9   3       12.71        4.91      7.96 o 
  -3   9   3      721.66      796.15     18.86 o 
  -2   9   3     4466.83     4578.08     73.78 o 
  -1   9   3       15.97        1.19      6.32 o 
   0   9   3       59.91       38.25      6.64 o 
   1   9   3      438.91      422.80     12.27 o 
   2   9   3      664.56      673.71     15.18 o 
   3   9   3     2134.87     2149.95     37.26 o 
   4   9   3      143.29      131.61     11.36 o 
   5   9   3       17.72       13.82     10.44 o 
   6   9   3     2805.56     3021.43     79.52 o 
   7   9   3        7.55        3.85     26.80 o 
   8   9   3        9.94        2.13     20.14 o 
   9   9   3      674.35      720.27     45.70 o 
 -10  10   3        0.19      -22.31     22.31 o 
  -9  10   3       42.23       39.59     24.43 o 
  -8  10   3        8.27      -10.34     12.36 o 
  -7  10   3      472.81      531.92     32.63 o 
  -6  10   3       61.30       40.49     11.23 o 
  -5  10   3        6.59       22.39     10.51 o 
  -4  10   3      167.45      150.24     12.49 o 
  -3  10   3      161.88      144.19     10.98 o 
  -2  10   3        4.55       -4.33      9.43 o 
  -1  10   3       12.77       -7.12      7.12 o 
   0  10   3      131.58      115.92      8.38 o 
   1  10   3        1.16       -6.33      6.33 o 
   2  10   3       84.13       60.02      7.90 o 
   3  10   3       12.52       -0.01      8.41 o 
   4  10   3       42.76       34.37     10.34 o 
   5  10   3      244.73      223.64     15.55 o 
   6  10   3       79.77       88.69     16.88 o 
   7  10   3      108.81      111.05     27.40 o 
   8  10   3       10.14      -24.13     24.13 o 
   9  10   3       74.78        4.58    115.54 o 
  -9  11   3       39.45       14.48     15.36 o 
  -8  11   3       33.62       28.82     17.00 o 
  -7  11   3      672.49      706.75     28.34 o 
  -6  11   3       25.92       13.76     12.46 o 
  -5  11   3     1047.27     1122.68     31.19 o 
  -4  11   3      100.68       89.23     12.13 o 
  -3  11   3      755.78      794.21     23.80 o 
  -2  11   3     3044.78     3183.21     62.14 o 
  -1  11   3      119.23      134.24     11.69 o 
   0  11   3      546.37      571.35     20.24 o 
   1  11   3      897.41      887.19     20.31 o 
   2  11   3       40.59       17.60      7.96 o 
   3  11   3      518.39      558.53     19.04 o 
   4  11   3      515.44      487.34     19.61 o 
   5  11   3      178.90      155.01     20.12 o 
   6  11   3      859.47      954.65     55.58 o 
   7  11   3       16.72       -2.68     25.05 o 
   8  11   3       22.89      -23.94     23.94 o 
  -9  12   3        7.13       25.68     36.69 o 
  -8  12   3      355.17      334.77     22.33 o 
  -7  12   3      519.74      564.47     28.02 o 
  -6  12   3       90.73       60.51     14.04 o 
  -5  12   3       10.75        7.50     12.46 o 
  -4  12   3       71.30       58.21     12.07 o 
  -3  12   3       86.23       66.84     11.41 o 
  -2  12   3       12.96       17.57     11.57 o 
  -1  12   3      403.61      431.00     19.78 o 
   0  12   3     1020.02     1125.03     34.38 o 
   1  12   3      470.86      494.30     20.47 o 
   2  12   3       16.20       -5.24     11.91 o 
   3  12   3      182.01      128.25     14.36 o 
   4  12   3       40.31       34.41     16.16 o 
   5  12   3        1.14       -5.28     26.93 o 
   6  12   3       40.72       25.64     18.31 o 
   7  12   3      228.62      143.03     29.29 o 
  -8  13   3       27.14       13.63     16.84 o 
  -7  13   3       86.99       71.32     16.62 o 
  -6  13   3       17.01        2.13     17.15 o 
  -5  13   3       66.90       48.47     13.45 o 
  -4  13   3        5.02        9.47     11.94 o 
  -3  13   3       89.62       90.60     13.90 o 
  -2  13   3      276.86      291.64     19.23 o 
  -1  13   3        3.20       -1.35     14.39 o 
   0  13   3      141.34      115.81     16.38 o 
   1  13   3      217.58      230.49     24.01 o 
   2  13   3      103.43       98.52     29.52 o 
   3  13   3        3.91       21.89     27.11 o 
   4  13   3      418.58      436.78     37.16 o 
   5  13   3       29.43        2.58     18.26 o 
   6  13   3       39.78       27.98     20.20 o 
  -7  14   3      302.70      270.61     42.71 o 
  -6  14   3       11.71        3.87     16.83 o 
  -5  14   3       65.40       51.30     14.52 o 
  -4  14   3       12.27       19.69     13.11 o 
  -3  14   3      116.41      117.52     14.75 o 
  -2  14   3       20.50       27.63     14.44 o 
  -1  14   3       34.77       31.68     16.21 o 
   0  14   3      156.44      177.53     20.49 o 
   1  14   3      320.57      362.84     42.98 o 
   2  14   3       10.71       65.17     26.74 o 
   3  14   3      251.97      300.36     37.27 o 
   4  14   3      115.64      132.04     36.52 o 
   5  14   3      101.23      156.87     43.28 o 
  -5  15   3        0.26       25.25     17.92 o 
  -4  15   3      164.37      169.03     22.72 o 
  -3  15   3      170.07      139.87     24.83 o 
  -2  15   3       70.13       95.23     28.79 o 
  -1  15   3       57.90       51.78     17.30 o 
   0  15   3       55.79       65.14     22.11 o 
   1  15   3        7.65       26.83     34.16 o 
   2  15   3      333.70      423.29     77.87 o 
  -3  16   3       28.48       42.91     36.22 o 
  -2  16   3       68.64       67.00     26.80 o 
  -1  16   3       24.85       18.26     22.32 o 
   0  16   3       81.33      111.83     40.77 o 
   1  16   3        1.59       79.40     49.37 o 
 -13   0   4       25.27        4.09     28.45 o 
 -12   0   4      859.21      880.14     62.06 o 
 -11   0   4      126.37      101.49     26.22 o 
 -10   0   4     1480.14     1461.29     55.25 o 
  -9   0   4     4154.54     4153.81    114.68 o 
  -8   0   4     1221.03     1224.25     43.98 o 
  -7   0   4      567.32      485.63     24.37 o 
  -6   0   4     6390.12     5561.11    125.33 o 
  -5   0   4     3364.34     3233.53     71.63 o 
  -4   0   4     5175.51     4431.86     86.01 o 
  -3   0   4    19073.43    17891.27    578.74 o 
  -1   0   4    14284.91    14333.51    383.65 o 
   0   0   4     7382.57     8309.78    186.06 o 
   1   0   4     2812.56     2965.84    102.05 o 
   2   0   4     5727.22     5625.58    109.46 o 
   3   0   4     4449.21     4754.17     94.34 o 
   4   0   4     1260.27     1056.99     30.44 o 
   5   0   4     2057.78     2122.13     56.32 o 
   6   0   4      640.66      666.72     30.33 o 
   7   0   4     9121.60     8880.22    205.94 o 
   8   0   4       60.60       55.34     19.67 o 
   9   0   4       81.65       87.46     20.13 o 
  10   0   4      340.13      309.07     28.37 o 
  11   0   4       25.28       -1.87     33.35 o 
 -13   1   4       27.93       21.19     27.56 o 
 -12   1   4        0.05      -12.17     21.52 o 
 -11   1   4       13.61      -12.57     12.57 o 
 -10   1   4      243.81      213.27     16.63 o 
  -9   1   4      729.39      742.71     40.26 o 
  -8   1   4     1072.86     1063.89     33.35 o 
  -7   1   4     1026.07     1035.80     25.53 o 
  -6   1   4      385.66      258.19     10.83 o 
  -5   1   4        0.61        5.26      4.21 o 
  -4   1   4      987.51      821.97     14.28 o 
  -3   1   4      510.69      422.41     11.17 o 
  -2   1   4      507.52      478.96     18.61 o 
  -1   1   4     6634.40     6644.10    178.51 o 
   0   1   4      671.18      741.01     15.59 o 
   1   1   4     3366.51     3749.74     77.42 o 
   2   1   4     1175.74     1117.08     20.07 o 
   3   1   4      138.12      147.49      6.77 o 
   4   1   4     1505.56     1472.49     26.76 o 
   5   1   4      749.51      701.05     19.73 o 
   6   1   4        1.33        2.84      9.10 o 
   7   1   4      108.46      115.28     12.59 o 
   8   1   4      129.86      118.68     13.90 o 
   9   1   4       12.75       11.26     12.50 o 
  10   1   4        0.41        4.89     13.31 o 
  11   1   4       83.03       43.58     29.35 o 
 -13   2   4       52.27       40.06     31.93 o 
 -12   2   4      172.74      146.54     25.83 o 
 -11   2   4      203.34      159.15     19.54 o 
 -10   2   4       74.28       45.39     14.95 o 
  -9   2   4     1268.74     1225.36     36.41 o 
  -8   2   4      155.84      144.29     12.15 o 
  -7   2   4     2709.19     2715.66     44.38 o 
  -6   2   4     5447.69     5129.33     74.10 o 
  -5   2   4     1686.83     1716.21     27.89 o 
  -4   2   4      117.55       74.99      4.71 o 
  -3   2   4     6035.87     5550.26     81.39 o 
  -2   2   4     2709.17     2794.69     58.19 o 
  -1   2   4     4359.99     4217.35     71.26 o 
   0   2   4       31.69       81.94      4.15 o 
   1   2   4     2269.10     2321.81     38.62 o 
   2   2   4     2554.90     2220.17     32.46 o 
   3   2   4        4.62       -4.00      4.00 o 
   4   2   4     6515.83     6800.93    101.57 o 
   5   2   4     1657.64     1676.79     33.95 o 
   6   2   4      570.74      536.78     17.61 o 
   7   2   4     1611.40     1650.52     36.39 o 
   8   2   4      432.83      407.18     18.42 o 
   9   2   4      162.61      160.74     19.27 o 
  10   2   4      430.04      463.50     30.93 o 
  11   2   4        6.98       11.18     17.11 o 
 -13   3   4       53.93       64.30     29.92 o 
 -12   3   4       13.64       -7.62     19.71 o 
 -11   3   4      339.74      330.48     27.96 o 
 -10   3   4       16.58       28.49     12.53 o 
  -9   3   4      292.50      252.09     16.28 o 
  -8   3   4     1567.34     1527.93     36.10 o 
  -7   3   4     1181.99     1107.34     34.09 o 
  -6   3   4     3265.62     3257.44     49.66 o 
  -5   3   4      398.56      358.43     10.66 o 
  -4   3   4     7596.09     7770.23    103.97 o 
  -3   3   4    14677.99    14427.14    206.71 o 
  -2   3   4     2574.29     2572.35     47.84 o 
  -1   3   4       20.29        8.51      3.28 o 
   0   3   4        9.19        6.64      2.82 o 
   2   3   4       66.11       57.12      4.29 o 
   3   3   4      162.10      173.80      7.02 o 
   4   3   4     1733.78     1719.75     30.35 o 
   5   3   4     4751.80     4930.06     73.56 o 
   6   3   4      915.87      902.97     22.70 o 
   7   3   4      611.65      625.61     20.89 o 
   8   3   4      724.65      716.74     25.72 o 
   9   3   4      284.56      280.13     21.18 o 
  10   3   4       10.18       11.25     20.70 o 
  11   3   4      217.02      285.58     45.55 o 
 -13   4   4        5.49      107.96     86.15 o 
 -12   4   4       98.62       82.51     26.54 o 
 -11   4   4      706.32      676.24     50.56 o 
 -10   4   4       30.77       28.16     13.80 o 
  -9   4   4      767.30      645.00     37.10 o 
  -8   4   4     1660.05     1559.11     34.26 o 
  -7   4   4        3.84       -3.93     10.09 o 
  -6   4   4      856.82      932.43     32.09 o 
  -5   4   4      689.16      688.02     14.65 o 
  -4   4   4       38.02        0.94      6.27 o 
  -3   4   4     1287.06     1366.29     22.84 o 
  -2   4   4     3308.57     3207.44     50.08 o 
  -1   4   4     2294.27     2303.13     37.17 o 
   0   4   4     1252.99     1351.81     20.19 o 
   1   4   4       93.00      114.21      4.49 o 
   2   4   4      389.26      337.13      9.63 o 
   3   4   4     1947.72     1843.35     31.91 o 
   4   4   4     1994.32     2205.61     35.75 o 
   5   4   4       10.59       19.07      7.34 o 
   6   4   4      747.01      784.74     20.65 o 
   7   4   4      813.67      806.94     25.51 o 
   8   4   4      269.12      280.58     18.28 o 
   9   4   4       47.95       51.62     15.88 o 
  10   4   4       75.47       50.81     27.77 o 
 -12   5   4        8.04        8.90     30.81 o 
 -11   5   4      127.78      133.04     26.32 o 
 -10   5   4      768.58      775.49     47.18 o 
  -9   5   4      431.35      417.88     20.15 o 
  -8   5   4     1507.14     1490.13     31.91 o 
  -7   5   4      778.98      722.14     21.84 o 
  -6   5   4     1517.90     1674.09     36.17 o 
  -5   5   4       66.64       34.41      6.75 o 
  -4   5   4     6429.78     6523.50     91.03 o 
  -3   5   4     9780.90    10230.08    140.30 o 
  -2   5   4     3525.08     3866.73     60.00 o 
  -1   5   4      407.54      459.32     11.04 o 
   0   5   4       18.67       32.04      3.63 o 
   1   5   4     7049.04     7329.54     96.11 o 
   2   5   4     1280.58     1184.77     19.88 o 
   3   5   4       28.21       36.17      6.25 o 
   4   5   4     1779.67     1934.99     36.55 o 
   5   5   4     1181.74     1201.87     28.75 o 
   6   5   4      370.07      351.70     15.19 o 
   7   5   4      202.32      204.18     16.45 o 
   8   5   4     1436.26     1440.40     44.01 o 
   9   5   4      541.50      497.79     27.14 o 
  10   5   4        4.28      -17.39     17.39 o 
 -12   6   4       43.15       39.53     24.29 o 
 -11   6   4      499.34      493.34     45.07 o 
 -10   6   4      447.66      519.97     48.47 o 
  -9   6   4      245.10      250.84     17.48 o 
  -8   6   4     1520.41     1497.33     33.84 o 
  -7   6   4       14.84        6.89      8.37 o 
  -6   6   4     1815.12     1845.85     35.95 o 
  -5   6   4     2032.96     2067.42     35.44 o 
  -4   6   4      881.38      813.09     17.27 o 
  -3   6   4      157.99      149.36      6.68 o 
  -2   6   4     4270.26     4462.20     69.36 o 
  -1   6   4       94.10       82.09      5.02 o 
   0   6   4     1683.32     1705.70     27.19 o 
   1   6   4     1811.28     1877.43     27.65 o 
   2   6   4      899.22      858.62     16.43 o 
   3   6   4     5670.76     5768.67     77.24 o 
   4   6   4      175.15      168.80     10.45 o 
   5   6   4      931.83      965.07     25.62 o 
   6   6   4      912.42      950.06     31.32 o 
   7   6   4       22.36        3.46     12.77 o 
   8   6   4      273.67      328.41     21.84 o 
   9   6   4      344.12      344.63     25.52 o 
  10   6   4      127.87      132.36     36.21 o 
 -12   7   4        5.26      -18.10     18.10 o 
 -11   7   4       69.71       46.41     25.61 o 
 -10   7   4      408.74      439.60     47.56 o 
  -9   7   4       38.10       31.53     21.49 o 
  -8   7   4      216.97      252.75     20.37 o 
  -7   7   4      602.37      621.31     19.08 o 
  -6   7   4      226.97      220.76     11.30 o 
  -5   7   4       52.37       35.31      7.98 o 
  -4   7   4       13.44       -3.22      6.91 o 
  -3   7   4     5355.67     5647.56     75.44 o 
  -2   7   4       39.13       30.72      4.66 o 
  -1   7   4      855.48      944.48     18.15 o 
   0   7   4       59.49       33.89      5.01 o 
   1   7   4      469.59      387.93     10.30 o 
   2   7   4      169.40      162.17      7.10 o 
   3   7   4      535.64      556.02     14.67 o 
   4   7   4      374.71      438.21     15.08 o 
   5   7   4      381.42      332.96     16.54 o 
   6   7   4        7.38       16.67     12.04 o 
   7   7   4        0.42       13.09     11.49 o 
   8   7   4      132.48      140.95     17.21 o 
   9   7   4      136.19      173.10     33.67 o 
  10   7   4      208.05      180.92     50.67 o 
 -11   8   4      188.15      153.22     29.14 o 
 -10   8   4      285.93      291.90     42.22 o 
  -9   8   4      190.89      198.99     17.85 o 
  -8   8   4     1568.80     1711.88     37.33 o 
  -7   8   4       67.15       67.17     10.49 o 
  -6   8   4      251.51      239.65     12.41 o 
  -5   8   4     2705.54     2805.41     49.92 o 
  -4   8   4        3.64       -6.83      6.83 o 
  -3   8   4       54.51       26.01      6.60 o 
  -2   8   4      390.74      417.89     13.70 o 
  -1   8   4        1.18       -5.99      5.99 o 
   0   8   4      739.83      743.11     16.91 o 
   1   8   4      468.72      449.24     12.06 o 
   2   8   4     1233.26     1283.21     22.35 o 
   3   8   4     2514.57     2542.41     39.54 o 
   4   8   4       71.94       55.50      9.76 o 
   5   8   4      151.88      139.48     12.81 o 
   6   8   4     2674.06     2761.11     60.33 o 
   7   8   4       62.55       48.65     15.16 o 
   8   8   4      279.80      274.38     22.09 o 
   9   8   4      431.26      454.61     42.92 o 
 -11   9   4        8.64      -13.22     30.72 o 
 -10   9   4       56.60       28.15     26.95 o 
  -9   9   4        2.22       -2.99     17.85 o 
  -8   9   4      187.57      206.60     15.16 o 
  -7   9   4        4.88        4.06     10.50 o 
  -6   9   4       12.85        4.92      9.89 o 
  -5   9   4       63.05       63.01     10.37 o 
  -4   9   4      145.34      164.95      9.93 o 
  -3   9   4      933.08      974.31     21.73 o 
  -2   9   4       64.77       59.20      7.81 o 
  -1   9   4       26.93       15.69      6.95 o 
   0   9   4        0.80       -6.17      6.17 o 
   1   9   4      146.18      101.79      7.33 o 
   2   9   4        7.85        3.02      6.42 o 
   3   9   4       32.36       38.19      8.72 o 
   4   9   4      801.10      840.24     24.37 o 
   5   9   4      127.97      109.11     13.72 o 
   6   9   4        9.00       46.49     16.12 o 
   7   9   4       27.25        0.81     18.49 o 
   8   9   4       61.42       31.53     21.50 o 
   9   9   4        2.69      -26.48     26.48 o 
 -10  10   4      129.32      131.49     37.82 o 
  -9  10   4        9.37       -9.53     20.56 o 
  -8  10   4      519.57      535.02     25.70 o 
  -7  10   4      454.21      497.71     29.26 o 
  -6  10   4       19.74       -0.47     10.54 o 
  -5  10   4     3020.54     3174.87     58.99 o 
  -4  10   4     1107.52     1182.80     27.79 o 
  -3  10   4      401.85      401.65     15.30 o 
  -2  10   4     2093.45     2194.35     41.27 o 
  -1  10   4        4.66       -7.50      7.50 o 
   0  10   4      778.52      798.37     19.21 o 
   1  10   4      638.55      654.34     16.35 o 
   2  10   4        1.21       -6.62      6.62 o 
   3  10   4     1395.03     1516.00     30.05 o 
   4  10   4      166.06      126.39     14.77 o 
   5  10   4      122.29      126.89     19.62 o 
   6  10   4     1959.50     2120.27     71.73 o 
   7  10   4      510.55      536.54     48.64 o 
   8  10   4      124.98       81.94     27.70 o 
 -10  11   4        8.20       12.73     48.05 o 
  -9  11   4       44.83        3.03     23.25 o 
  -8  11   4       66.14       42.42     17.35 o 
  -7  11   4      571.41      641.48     30.41 o 
  -6  11   4      200.45      184.09     15.08 o 
  -5  11   4       10.96       28.63     12.11 o 
  -4  11   4     1339.06     1313.18     31.77 o 
  -3  11   4      130.50      131.63     11.82 o 
  -2  11   4      119.15      116.42     14.99 o 
  -1  11   4       14.14      -10.06     10.06 o 
   0  11   4      379.20      395.31     15.38 o 
   1  11   4       15.74       -2.51      7.52 o 
   2  11   4       33.23       17.96      8.87 o 
   3  11   4       14.99       -7.08     11.61 o 
   4  11   4        5.08      -15.96     15.96 o 
   5  11   4       98.65       47.82     20.79 o 
   6  11   4      156.44      117.87     18.80 o 
   7  11   4       68.48       26.38     22.69 o 
   8  11   4      112.51       -0.51    108.41 o 
  -9  12   4        4.30       15.05     18.66 o 
  -8  12   4      285.62      276.11     21.42 o 
  -7  12   4      525.50      515.04     27.22 o 
  -6  12   4       30.43       17.48     12.53 o 
  -5  12   4      334.18      317.61     17.43 o 
  -4  12   4        0.65       -2.86     11.01 o 
  -3  12   4      647.00      658.05     22.21 o 
  -2  12   4      659.63      649.27     24.74 o 
  -1  12   4       22.19        1.38     11.41 o 
   0  12   4      869.45      929.05     25.21 o 
   1  12   4      253.27      212.46     16.15 o 
   2  12   4        1.79       -3.34     15.80 o 
   3  12   4       81.55       46.83     13.94 o 
   4  12   4      442.69      482.97     35.41 o 
   5  12   4      305.00      234.88     24.09 o 
   6  12   4      241.03      229.98     27.86 o 
   7  12   4       51.14      -18.49     23.25 o 
  -8  13   4      185.71      129.05     18.79 o 
  -7  13   4      522.34      491.88     28.86 o 
  -6  13   4       63.45       22.25     14.68 o 
  -5  13   4        8.10       10.81     12.73 o 
  -4  13   4       88.87       85.29     14.62 o 
  -3  13   4       77.83       74.47     13.47 o 
  -2  13   4       14.43       14.41     13.61 o 
  -1  13   4       56.35       59.77     15.22 o 
   0  13   4      331.41      362.65     24.04 o 
   1  13   4      986.33     1001.60     43.29 o 
   2  13   4       63.77       98.85     47.08 o 
   3  13   4        3.19      -24.70     28.53 o 
   4  13   4       18.52       -6.92     16.84 o 
   5  13   4      149.62      141.37     30.21 o 
   6  13   4      117.99       44.46     23.08 o 
  -7  14   4       14.86       20.02     18.34 o 
  -6  14   4       15.12       17.62     16.60 o 
  -5  14   4       34.55       37.46     21.24 o 
  -4  14   4      230.81      230.17     19.48 o 
  -3  14   4       98.91       91.20     17.02 o 
  -2  14   4        3.89       10.78     15.35 o 
  -1  14   4       81.16       76.34     17.64 o 
   0  14   4       16.55       26.77     15.72 o 
   1  14   4       46.03       76.63     32.56 o 
   2  14   4      108.56      231.58     60.57 o 
   3  14   4        0.11       33.62     26.50 o 
   4  14   4        2.93       63.62     45.81 o 
   5  14   4      121.87      137.02     42.49 o 
  -5  15   4        1.63        4.42     15.99 o 
  -4  15   4      105.13       90.55     18.59 o 
  -3  15   4      119.57      126.11     28.54 o 
  -2  15   4       11.77       31.33     16.58 o 
  -1  15   4        0.52       14.17     16.77 o 
   0  15   4       59.99       61.53     22.07 o 
   1  15   4      151.50      196.97     64.64 o 
   2  15   4      202.95      251.87     90.34 o 
   3  15   4       97.07      147.06     77.87 o 
  -3  16   4      274.17      235.66     66.17 o 
  -2  16   4       30.13       46.21     21.17 o 
  -1  16   4      167.56      187.59     49.89 o 
   0  16   4       73.40       56.65     28.27 o 
 -13   1   5       42.05       32.73     20.60 o 
 -12   1   5      817.99      844.01     56.38 o 
 -11   1   5        1.83      -11.34     13.71 o 
 -10   1   5      471.88      439.44     21.52 o 
  -9   1   5     4962.35     4975.42     96.31 o 
  -8   1   5      510.85      394.14     16.15 o 
  -7   1   5     6213.12     6489.44     93.41 o 
  -6   1   5     4343.52     4404.28     62.33 o 
  -5   1   5     2322.34     2404.31     33.10 o 
  -4   1   5     3100.24     2430.21     34.19 o 
  -3   1   5     1089.47     1023.32     19.08 o 
  -2   1   5      614.95      430.14     12.81 o 
  -1   1   5    29655.17    29700.58    591.87 o 
   0   1   5    13477.81    14112.61    234.39 o 
   1   1   5     2576.28     2575.92     41.03 o 
   2   1   5     3587.05     3720.13     51.27 o 
   3   1   5      198.49      298.33     10.14 o 
   4   1   5     4309.39     4606.59     67.03 o 
   5   1   5      396.11      423.72     15.57 o 
   6   1   5      208.77      204.84     12.65 o 
   7   1   5     3370.09     3435.23     66.02 o 
   8   1   5      237.93      234.01     16.42 o 
   9   1   5        0.72      -13.52     13.52 o 
  10   1   5      713.16      754.56     36.22 o 
 -13   2   5      104.32      101.02     33.68 o 
 -12   2   5       88.71       76.47     26.38 o 
 -11   2   5        0.57      -14.13     15.79 o 
 -10   2   5      235.64      229.06     16.32 o 
  -9   2   5        5.37        3.07     11.16 o 
  -8   2   5       13.96       -3.83     13.34 o 
  -7   2   5      500.41      507.22     30.15 o 
  -6   2   5     1840.32     1827.13     28.75 o 
  -5   2   5     2703.59     2610.24     35.16 o 
  -4   2   5      549.11      600.57     11.85 o 
  -3   2   5     3464.59     3235.40     48.67 o 
  -2   2   5    11374.54    10800.24    174.30 o 
   0   2   5     3589.74     3755.85     61.01 o 
   1   2   5      990.84     1015.43     19.42 o 
   2   2   5     2465.51     2432.80     36.58 o 
   3   2   5      566.64      554.72     12.75 o 
   4   2   5     1791.34     1790.42     33.01 o 
   5   2   5     3282.44     3399.00     57.42 o 
   6   2   5     1127.73     1145.11     26.72 o 
   7   2   5      825.47      754.42     24.86 o 
   8   2   5      162.37      178.05     15.77 o 
   9   2   5      361.42      384.88     22.41 o 
  10   2   5       29.86       16.07     16.97 o 
 -13   3   5        6.02       17.51     35.46 o 
 -12   3   5      182.55      137.05     24.42 o 
 -11   3   5      383.60      343.40     21.90 o 
 -10   3   5       56.99       54.52     13.05 o 
  -9   3   5      245.27      208.14     14.84 o 
  -8   3   5        0.76      -10.46     10.46 o 
  -7   3   5     1163.47     1061.63     24.93 o 
  -6   3   5      953.03      806.22     24.11 o 
  -5   3   5       52.58       79.83      5.64 o 
  -4   3   5     7331.91     6659.52     99.02 o 
  -3   3   5      736.61      798.02     15.38 o 
  -2   3   5     3718.63     3831.25     68.11 o 
  -1   3   5     1533.67     1538.47     26.54 o 
   0   3   5     2250.31     2134.36     34.63 o 
   1   3   5     2884.09     3465.63     51.08 o 
   2   3   5     4223.24     4417.14     65.92 o 
   3   3   5       81.66      124.19      6.38 o 
   4   3   5     2126.90     2103.12     35.82 o 
   5   3   5      107.97      134.76      9.14 o 
   6   3   5      503.71      495.94     18.10 o 
   7   3   5     1389.19     1430.66     35.74 o 
   8   3   5      127.66      137.38     14.85 o 
   9   3   5      110.63      129.85     20.63 o 
  10   3   5      122.91       96.65     18.87 o 
 -13   4   5      138.10      127.43     24.45 o 
 -12   4   5       54.95       31.04     25.94 o 
 -11   4   5       93.54       94.05     27.42 o 
 -10   4   5     1115.57     1142.36     45.95 o 
  -9   4   5      489.23      456.28     26.57 o 
  -8   4   5      383.38      342.02     16.12 o 
  -7   4   5      590.50      520.43     24.20 o 
  -6   4   5     5474.57     5627.05     78.61 o 
  -5   4   5     1640.77     1520.98     26.16 o 
  -4   4   5       43.27       42.03      5.25 o 
  -3   4   5     1669.97     1609.84     26.80 o 
  -2   4   5      563.49      503.05     11.55 o 
  -1   4   5     1157.69     1075.57     19.90 o 
   0   4   5      235.03      239.12      8.13 o 
   1   4   5     2078.61     2217.00     31.66 o 
   2   4   5        5.77       18.07      5.11 o 
   3   4   5      704.28      713.92     17.25 o 
   4   4   5     2902.31     3135.32     48.64 o 
   5   4   5     3357.92     3510.36     58.37 o 
   6   4   5     2655.72     2707.92     52.00 o 
   7   4   5        8.51       -1.46     10.53 o 
   8   4   5       68.85       49.47     12.97 o 
   9   4   5      243.43      264.31     21.73 o 
  10   4   5       98.44       90.46     19.01 o 
 -12   5   5       27.79       14.51     19.45 o 
 -11   5   5      629.09      625.68     50.19 o 
 -10   5   5      617.35      766.65     45.30 o 
  -9   5   5      584.03      577.76     30.91 o 
  -8   5   5      829.26      817.95     29.21 o 
  -7   5   5       58.96       52.36      8.07 o 
  -6   5   5     3160.32     3187.88     50.84 o 
  -5   5   5     2337.19     2099.71     35.12 o 
  -4   5   5      115.68       74.81      6.78 o 
  -3   5   5       43.81       27.53      4.83 o 
  -2   5   5     5778.16     6083.34     90.33 o 
  -1   5   5     1331.39     1246.86     21.36 o 
   0   5   5      675.95      710.65     12.84 o 
   1   5   5     1306.94     1433.30     22.13 o 
   2   5   5     8201.77     8870.26    123.12 o 
   3   5   5     1481.66     1570.50     29.23 o 
   4   5   5        6.66        1.29      7.76 o 
   5   5   5      421.70      442.25     17.29 o 
   6   5   5      923.12      928.83     25.90 o 
   7   5   5      342.34      344.14     18.67 o 
   8   5   5      125.59      116.98     16.56 o 
   9   5   5      281.54      298.34     22.99 o 
  10   5   5        0.23        0.18     17.07 o 
 -12   6   5       41.29       54.96     24.87 o 
 -11   6   5      216.29      260.91     27.19 o 
 -10   6   5     1554.45     1693.32     57.19 o 
  -9   6   5      420.99      431.13     33.19 o 
  -8   6   5      195.92      190.96     14.15 o 
  -7   6   5      389.33      376.58     17.25 o 
  -6   6   5      465.85      528.38     24.10 o 
  -5   6   5     1151.12     1158.38     23.71 o 
  -4   6   5      191.21      196.28      8.39 o 
  -3   6   5     2750.23     2648.11     39.66 o 
  -2   6   5       14.47       14.42      4.24 o 
  -1   6   5      601.59      663.07     14.88 o 
   0   6   5     1187.16     1161.26     19.03 o 
   1   6   5     2825.70     2830.69     39.93 o 
   2   6   5      741.85      742.34     15.26 o 
   3   6   5      328.46      328.23     12.71 o 
   4   6   5      527.40      506.53     17.19 o 
   5   6   5      888.49      939.02     24.79 o 
   6   6   5      412.17      470.66     19.01 o 
   7   6   5       25.35        8.21     12.87 o 
   8   6   5      239.04      266.99     20.19 o 
   9   6   5      351.53      362.53     32.73 o 
  10   6   5      287.38      205.43    102.98 o 
 -12   7   5       64.71      -45.16     60.02 o 
 -11   7   5      312.82      333.05     43.74 o 
 -10   7   5       46.70       63.60     15.71 o 
  -9   7   5        6.48       -1.57     12.20 o 
  -8   7   5     2265.17     2413.14     51.00 o 
  -7   7   5       10.96       -8.91      8.91 o 
  -6   7   5      220.92      192.91     10.87 o 
  -5   7   5     2806.98     2828.79     46.84 o 
  -4   7   5      402.45      382.34     17.16 o 
  -3   7   5     2916.24     3118.09     46.33 o 
  -2   7   5       19.14       12.13      5.06 o 
  -1   7   5       19.76       14.78      5.02 o 
   0   7   5     1308.49     1345.21     22.68 o 
   1   7   5       75.62       52.08      5.42 o 
   2   7   5       81.59      103.54      6.61 o 
   3   7   5     3463.45     3587.43     54.07 o 
   4   7   5      131.56      122.34     10.27 o 
   5   7   5      562.34      622.82     20.25 o 
   6   7   5      436.88      431.75     20.65 o 
   7   7   5        6.82       -5.29     20.11 o 
   8   7   5      553.12      592.71     28.90 o 
   9   7   5      206.58      212.53     35.49 o 
 -11   8   5       18.03       43.53     28.69 o 
 -10   8   5       14.69        1.45     22.08 o 
  -9   8   5        9.43       27.79     14.05 o 
  -8   8   5        0.71       17.88     12.94 o 
  -7   8   5        0.24       -8.71      8.71 o 
  -6   8   5      430.95      434.76     16.08 o 
  -5   8   5      184.09      202.87     11.11 o 
  -4   8   5        1.85       -6.81      6.81 o 
  -3   8   5      864.12      826.58     18.72 o 
  -2   8   5       10.79       -1.82      6.28 o 
  -1   8   5       65.20       40.30      6.27 o 
   0   8   5      530.86      534.99     13.20 o 
   1   8   5      156.38      135.25      7.41 o 
   2   8   5     2796.57     2878.81     43.36 o 
   3   8   5      368.41      358.68     13.61 o 
   4   8   5       29.10       13.29      9.21 o 
   5   8   5      449.13      489.45     20.88 o 
   6   8   5        0.94       10.82     13.07 o 
   7   8   5       42.22        7.66     18.86 o 
   8   8   5       15.91        0.71     20.16 o 
   9   8   5       20.34      -18.81     23.46 o 
 -11   9   5      245.78      212.05     45.07 o 
 -10   9   5       94.28       47.06     24.92 o 
  -9   9   5       41.12       32.35     14.96 o 
  -8   9   5      863.13      889.20     27.15 o 
  -7   9   5      113.27      103.61     12.24 o 
  -6   9   5      171.12      133.72     11.23 o 
  -5   9   5     2890.69     3120.66     54.51 o 
  -4   9   5     2827.19     2925.89     49.19 o 
  -3   9   5     1765.40     1833.94     33.32 o 
  -2   9   5     1580.54     1543.95     30.27 o 
  -1   9   5      628.58      612.37     16.89 o 
   0   9   5     2325.19     2488.75     38.83 o 
   1   9   5      144.77      134.09      8.16 o 
   2   9   5       49.44       63.28      7.54 o 
   3   9   5     1619.38     1715.00     32.74 o 
   4   9   5      155.74      139.80     14.42 o 
   5   9   5      344.00      428.22     25.29 o 
   6   9   5     1373.77     1469.49     58.96 o 
   7   9   5      159.98      135.52     29.17 o 
   8   9   5      233.93      212.26     30.37 o 
 -10  10   5      155.87      109.91     36.25 o 
  -9  10   5       36.54       -2.22     16.97 o 
  -8  10   5      102.04      105.12     16.75 o 
  -7  10   5       32.63       21.33     11.59 o 
  -6  10   5       14.85       12.56     10.66 o 
  -5  10   5       18.59       19.96     11.03 o 
  -4  10   5      853.60      820.72     22.23 o 
  -3  10   5       86.52       95.06      9.55 o 
  -2  10   5       31.50       20.52      8.96 o 
  -1  10   5       73.03       48.14      8.35 o 
   0  10   5      257.95      261.43     11.17 o 
   1  10   5       78.67       67.02      8.18 o 
   2  10   5      427.80      424.93     15.61 o 
   3  10   5       61.07       17.95     11.47 o 
   4  10   5       57.30       42.16     14.00 o 
   5  10   5      474.20      556.56     27.99 o 
   6  10   5       60.67       83.14     28.46 o 
   7  10   5       39.56       -8.41     22.55 o 
   8  10   5      210.92      169.93     28.54 o 
 -10  11   5       59.89       38.41     28.71 o 
  -9  11   5       50.14       29.42     16.66 o 
  -8  11   5      717.71      798.24     27.86 o 
  -7  11   5      103.85       79.98     13.81 o 
  -6  11   5      291.94      257.03     16.46 o 
  -5  11   5     1310.87     1409.43     33.55 o 
  -4  11   5        7.93       13.75     10.41 o 
  -3  11   5      571.10      593.97     20.38 o 
  -2  11   5      251.37      201.10     13.05 o 
  -1  11   5       10.80       -9.15      9.15 o 
   0  11   5     1995.91     2039.49     39.46 o 
   1  11   5      273.20      273.47     13.66 o 
   2  11   5      101.78       68.87     12.12 o 
   3  11   5      640.06      635.86     24.71 o 
   4  11   5       14.57       10.46     15.20 o 
   5  11   5      314.36      303.87     22.71 o 
   6  11   5      414.04      486.04     44.84 o 
   7  11   5       19.42       24.50     35.07 o 
  -9  12   5      189.53      159.28     19.62 o 
  -8  12   5       43.01       62.20     15.73 o 
  -7  12   5       80.18       64.96     15.20 o 
  -6  12   5      118.05      123.15     14.65 o 
  -5  12   5       35.46       42.16     12.30 o 
  -4  12   5       45.14       50.94     13.31 o 
  -3  12   5       89.01      104.77     15.21 o 
  -2  12   5      663.81      715.91     27.14 o 
  -1  12   5       50.73       50.76     13.53 o 
   0  12   5      401.35      425.18     25.14 o 
   1  12   5     1258.10     1265.51     34.38 o 
   2  12   5      196.91      161.60     23.22 o 
   3  12   5       42.41       11.39     18.50 o 
   4  12   5        1.55      -15.67     15.67 o 
   5  12   5      302.05      344.53     35.39 o 
   6  12   5      379.81      284.07     41.61 o 
  -8  13   5       64.07       78.23     18.72 o 
  -7  13   5       73.18       97.73     19.74 o 
  -6  13   5       48.53       40.16     15.23 o 
  -5  13   5       15.71       30.23     13.84 o 
  -4  13   5      137.78      101.16     14.79 o 
  -3  13   5      270.31      257.05     17.57 o 
  -2  13   5       10.19       16.27     14.11 o 
  -1  13   5      226.14      228.41     17.75 o 
   0  13   5       28.83       25.19     16.95 o 
   1  13   5      303.60      304.56     21.48 o 
   2  13   5        1.21      -18.34     34.87 o 
   3  13   5       59.37      127.30     43.64 o 
   4  13   5        0.30       12.17     28.79 o 
   5  13   5      325.68      285.63     37.94 o 
  -7  14   5      252.68      227.18     23.91 o 
  -6  14   5      361.60      330.36     25.46 o 
  -5  14   5       97.97       79.82     18.10 o 
  -4  14   5       51.89       61.10     15.87 o 
  -3  14   5      259.67      269.47     20.18 o 
  -2  14   5       42.72       37.46     15.15 o 
  -1  14   5       14.64       11.64     16.94 o 
   0  14   5       45.38       37.16     16.56 o 
   1  14   5      650.61      775.68     55.71 o 
   2  14   5      151.54      207.58     35.12 o 
   4  14   5       74.71      107.11     68.32 o 
  -5  15   5        1.75       15.64     16.50 o 
  -4  15   5      329.64      339.47     28.05 o 
  -3  15   5        0.49        1.49     16.41 o 
  -2  15   5        3.28        7.56     14.85 o 
  -1  15   5      177.19      206.13     25.52 o 
   0  15   5        0.01       -4.87     20.06 o 
   1  15   5      211.36      342.03     71.26 o 
   2  15   5      109.50      191.22     61.59 o 
   3  15   5       68.01      218.35     64.64 o 
  -2  16   5       36.44       78.57     30.36 o 
  -1  16   5       45.62       70.42     36.03 o 
 -13   0   6        7.77       25.69     48.33 o 
 -12   0   6      888.21      867.59     74.27 o 
 -11   0   6      107.31       83.66     22.53 o 
 -10   0   6      228.98      199.50     32.77 o 
  -9   0   6     4096.69     3959.15    119.13 o 
  -8   0   6      659.71      589.41     36.91 o 
  -7   0   6    13214.96    13212.15    269.59 o 
  -6   0   6     1500.79     1359.85     33.37 o 
  -5   0   6     7667.29     7532.19    201.39 o 
  -4   0   6      664.05      570.30     15.55 o 
  -3   0   6     2972.72     3205.82     53.49 o 
  -2   0   6     6790.33     6130.48    128.38 o 
  -1   0   6     9527.96     9030.88    219.24 o 
   0   0   6     9955.63    11146.33    249.94 o 
   1   0   6     9020.09     9426.04    176.13 o 
   2   0   6      370.70      335.17     15.60 o 
   3   0   6      128.22      141.64     10.77 o 
   4   0   6     9280.40     9618.66    186.83 o 
   5   0   6      267.86      289.03     18.96 o 
   6   0   6      637.10      697.96     32.17 o 
   7   0   6     1571.28     1683.66     57.34 o 
   8   0   6       31.08       44.80     17.00 o 
   9   0   6       23.60        6.25     20.54 o 
  10   0   6      371.26      382.18     34.18 o 
 -13   1   6       56.02       44.21     21.95 o 
 -12   1   6       98.38       85.55     26.15 o 
 -11   1   6      147.70      117.64     17.89 o 
 -10   1   6       33.19       24.51     13.66 o 
  -9   1   6     1141.34     1221.34     32.65 o 
  -8   1   6        2.82       -8.72      8.72 o 
  -7   1   6      786.28      770.96     21.56 o 
  -6   1   6      566.85      454.68     12.35 o 
  -5   1   6      875.84      831.93     14.97 o 
  -4   1   6      748.95      655.15     12.62 o 
  -3   1   6     4834.41     4467.14     62.45 o 
  -2   1   6     4854.13     4679.99    101.06 o 
  -1   1   6    10332.79    10170.04    192.96 o 
   0   1   6      993.16      975.22     17.21 o 
   1   1   6      680.91      696.05     13.63 o 
   2   1   6     2351.03     2375.23     35.05 o 
   3   1   6        0.99        7.67      4.79 o 
   4   1   6      158.10      197.96      9.68 o 
   5   1   6      140.35      176.82     11.24 o 
   6   1   6      159.69      163.66     12.35 o 
   7   1   6     1062.88     1048.89     29.99 o 
   8   1   6       12.65      -11.02     11.38 o 
   9   1   6        1.50        4.49     12.91 o 
  10   1   6       80.79       71.44     16.53 o 
 -13   2   6       20.05       37.72     32.78 o 
 -12   2   6      710.01      677.70     55.45 o 
 -11   2   6        1.70      -17.59     17.59 o 
 -10   2   6      312.89      309.21     17.64 o 
  -9   2   6      434.78      413.18     22.88 o 
  -8   2   6      159.12      127.46     11.43 o 
  -7   2   6     7795.52     7934.79    118.56 o 
  -6   2   6      970.30      905.42     18.41 o 
  -5   2   6     3497.10     3645.34     50.43 o 
  -4   2   6     3667.37     3463.73     46.95 o 
  -3   2   6     1488.10     1597.95     31.59 o 
  -2   2   6      241.08      190.30      7.93 o 
  -1   2   6      190.36      110.64      5.91 o 
   0   2   6     3768.33     3953.86     59.37 o 
   1   2   6     8037.39     7991.41    112.34 o 
   2   2   6     1091.44     1198.32     20.65 o 
   3   2   6     1429.14     1461.75     25.52 o 
   4   2   6     4704.80     4757.44     74.92 o 
   5   2   6       51.92       62.20      8.59 o 
   6   2   6       26.31       35.53      9.46 o 
   7   2   6     2735.83     2748.03     55.14 o 
   8   2   6       68.19       47.15     12.83 o 
   9   2   6      298.83      329.85     21.04 o 
  10   2   6      287.51      348.46     33.80 o 
 -13   3   6      195.87      251.87     35.35 o 
 -12   3   6      623.68      642.90     44.32 o 
 -11   3   6        9.18       12.41     17.11 o 
 -10   3   6     1630.27     1705.89     47.02 o 
  -9   3   6      440.70      369.68     19.91 o 
  -8   3   6       22.96        2.72     11.59 o 
  -7   3   6      320.54      310.92     17.54 o 
  -6   3   6     1377.61     1232.85     22.18 o 
  -5   3   6     2006.97     2123.67     31.87 o 
  -4   3   6     5444.98     5134.99     90.71 o 
  -3   3   6      495.54      475.50     10.66 o 
  -2   3   6     1971.14     1632.15     30.10 o 
  -1   3   6       11.95        1.70      3.80 o 
   0   3   6       84.08      115.61      5.48 o 
   1   3   6      527.27      427.41     10.84 o 
   2   3   6      764.87      776.07     16.75 o 
   3   3   6     1492.25     1544.05     26.55 o 
   4   3   6        3.20        1.30      6.79 o 
   5   3   6     1673.56     1772.71     35.84 o 
   6   3   6     2915.89     2997.99     64.22 o 
   7   3   6      233.24      244.16     16.30 o 
   8   3   6        3.98        0.84     14.03 o 
   9   3   6      155.96      161.08     17.49 o 
  10   3   6      184.20      179.88     24.82 o 
 -13   4   6       30.40       50.03     36.65 o 
 -12   4   6      118.44       79.07     27.05 o 
 -11   4   6       27.97        9.64     23.63 o 
 -10   4   6      899.07     1003.00     62.11 o 
  -9   4   6      619.64      648.36     32.12 o 
  -8   4   6      268.50      244.68     12.64 o 
  -7   4   6      491.32      505.65     16.13 o 
  -6   4   6      961.39      900.20     20.70 o 
  -5   4   6      447.97      454.75     13.59 o 
  -4   4   6     5919.80     5936.14     92.74 o 
  -3   4   6       23.46       23.35      4.18 o 
  -2   4   6     2545.02     2599.24     44.17 o 
  -1   4   6      571.36      510.94     12.17 o 
   0   4   6      181.79      237.51      8.47 o 
   1   4   6      360.22      393.30     10.68 o 
   2   4   6     6377.92     7126.21    105.94 o 
   3   4   6      191.44      238.40     10.75 o 
   4   4   6      678.33      719.51     20.38 o 
   5   4   6       25.10       37.88      9.24 o 
   6   4   6      494.12      512.52     20.64 o 
   7   4   6      994.12     1017.74     29.93 o 
   8   4   6        1.47       -7.36     11.71 o 
   9   4   6      156.21      138.26     27.17 o 
  10   4   6      224.19      212.25     22.69 o 
 -13   5   6      113.99      103.49     20.38 o 
 -12   5   6       49.60       30.77     25.20 o 
 -11   5   6       52.45       29.62     23.72 o 
 -10   5   6     2007.22     2175.22     63.89 o 
  -9   5   6     1611.06     1630.79     36.29 o 
  -8   5   6        2.63       -8.85      8.85 o 
  -7   5   6      251.15      251.13     12.00 o 
  -6   5   6      716.47      704.24     27.09 o 
  -5   5   6       31.18        7.66      6.12 o 
  -4   5   6      126.60       96.08      6.26 o 
  -3   5   6       90.22       46.35      4.60 o 
  -2   5   6     1151.35      905.64     16.90 o 
  -1   5   6     2100.03     2045.65     35.03 o 
   0   5   6      126.64      152.05      5.85 o 
   1   5   6     1616.96     1687.72     25.82 o 
   2   5   6     2610.39     2715.06     43.12 o 
   3   5   6     2786.62     3056.05     50.03 o 
   4   5   6      454.20      435.57     15.77 o 
   5   5   6      426.25      436.99     18.09 o 
   6   5   6      354.99      406.32     19.48 o 
   7   5   6       16.91       18.15     11.37 o 
   8   5   6       11.38        4.58     13.63 o 
   9   5   6      541.89      589.05     35.98 o 
 -12   6   6       19.35       -0.17     24.29 o 
 -11   6   6      365.59      422.38     35.68 o 
 -10   6   6       31.29      110.11     35.31 o 
  -9   6   6      168.70      162.66     13.96 o 
  -8   6   6     1041.01     1085.26     29.02 o 
  -7   6   6     1165.08     1057.54     24.25 o 
  -6   6   6     1126.80     1086.50     24.93 o 
  -5   6   6     3942.85     4006.09     61.00 o 
  -4   6   6       66.65       52.98      6.56 o 
  -3   6   6     4180.50     4089.94     66.72 o 
  -2   6   6      953.70      907.75     18.47 o 
  -1   6   6        2.70       -0.21      4.30 o 
   0   6   6     3446.39     3335.92     51.78 o 
   1   6   6       78.80       93.60      5.58 o 
   2   6   6     1105.91     1249.69     22.44 o 
   3   6   6      970.22     1045.05     24.29 o 
   4   6   6       27.77       30.41      8.73 o 
   5   6   6      392.21      374.67     16.51 o 
   6   6   6      605.59      603.27     21.65 o 
   7   6   6       79.45       66.52     14.61 o 
   8   6   6      593.94      611.88     33.51 o 
   9   6   6       42.28       34.51     28.09 o 
 -12   7   6        5.26      311.50    114.52 o 
 -11   7   6       67.45       78.05     22.46 o 
 -10   7   6      514.22      542.98     48.67 o 
  -9   7   6       62.02       70.14     12.76 o 
  -8   7   6      170.33      181.83     14.99 o 
  -7   7   6      233.97      211.17     12.11 o 
  -6   7   6      123.90      123.74      9.74 o 
  -5   7   6      717.37      739.55     21.60 o 
  -4   7   6     1406.95     1415.30     26.50 o 
  -3   7   6      164.25      140.67      8.77 o 
  -2   7   6      155.36      114.25      7.04 o 
  -1   7   6      324.64      318.19     10.91 o 
   0   7   6        4.05        5.02      5.05 o 
   1   7   6      323.61      369.96     11.04 o 
   2   7   6     1920.22     1957.42     31.57 o 
   3   7   6     1116.81     1138.38     25.81 o 
   4   7   6      235.77      215.22     12.16 o 
   5   7   6      319.03      337.83     18.41 o 
   6   7   6       45.12       54.36     15.26 o 
   7   7   6        6.63       -5.03     28.09 o 
   8   7   6        8.00        2.86     21.12 o 
   9   7   6       38.31       24.70     23.38 o 
 -12   8   6       38.73       65.15    135.90 o 
 -11   8   6      882.99      921.67    118.42 o 
 -10   8   6       21.32       -9.56     24.70 o 
  -9   8   6       44.60       28.40     11.20 o 
  -8   8   6     1031.30     1067.73     29.17 o 
  -7   8   6       67.58       81.63     10.31 o 
  -6   8   6       44.28       28.40      9.03 o 
  -5   8   6     1277.35     1345.49     30.74 o 
  -4   8   6      378.53      368.26     13.67 o 
  -3   8   6     2522.39     2605.52     46.99 o 
  -2   8   6        5.71       -5.34      6.27 o 
  -1   8   6      103.05       80.76      7.17 o 
   0   8   6     1738.79     1797.79     33.07 o 
   1   8   6      504.16      495.29     14.21 o 
   2   8   6      137.49      150.06      9.76 o 
   3   8   6     1286.35     1302.60     29.68 o 
   4   8   6      560.32      567.77     21.28 o 
   5   8   6     2144.60     2253.50     52.58 o 
   6   8   6      524.91      582.59     37.11 o 
   7   8   6        2.82      -18.60     18.60 o 
   8   8   6      587.25      598.50     36.59 o 
 -11   9   6       55.44       58.14     31.80 o 
 -10   9   6        9.85       -1.33     18.66 o 
  -9   9   6       19.90       -1.89     14.83 o 
  -8   9   6       53.91       48.64     12.73 o 
  -7   9   6      110.32       70.63     10.99 o 
  -6   9   6       53.93       31.55      9.75 o 
  -5   9   6      721.77      781.50     22.87 o 
  -4   9   6      242.86      246.13     11.76 o 
  -3   9   6      457.42      446.31     16.74 o 
  -2   9   6      132.72      112.27      9.19 o 
  -1   9   6      102.33       88.75      9.24 o 
   0   9   6        4.50       -3.51      7.28 o 
   1   9   6       52.18       27.20      8.02 o 
   2   9   6      259.43      245.74     12.30 o 
   3   9   6      558.51      524.98     19.43 o 
   4   9   6       43.91       29.13     13.01 o 
   5   9   6       19.10       38.48     14.74 o 
   6   9   6       12.46      -10.79     18.56 o 
   7   9   6        2.01      -19.43     19.43 o 
   8   9   6       96.80       86.24     35.39 o 
 -11  10   6      329.84      336.48     69.45 o 
 -10  10   6       59.04       40.68     18.28 o 
  -9  10   6        3.23      -16.80     16.80 o 
  -8  10   6     1004.42     1073.80     37.73 o 
  -7  10   6       13.67       -2.20     11.26 o 
  -6  10   6      956.33      988.41     27.75 o 
  -5  10   6      514.54      549.79     19.33 o 
  -4  10   6        1.71        5.34      8.57 o 
  -3  10   6      336.25      338.10     16.43 o 
  -2  10   6        1.26       -9.17      9.17 o 
  -1  10   6       71.05       40.48      9.01 o 
   0  10   6     2080.57     2159.78     40.87 o 
   1  10   6      218.25      197.38     11.62 o 
   2  10   6      391.28      401.95     17.26 o 
   3  10   6      625.87      617.21     23.09 o 
   4  10   6      376.46      322.23     20.53 o 
   5  10   6     1125.05     1270.26     52.14 o 
   6  10   6        2.40      -11.08     18.08 o 
   7  10   6       14.24       -7.36     31.48 o 
 -10  11   6      169.06      146.63     32.01 o 
  -9  11   6      234.88      276.10     21.71 o 
  -8  11   6      114.09      131.99     15.88 o 
  -7  11   6        2.36       -6.78     12.20 o 
  -6  11   6      231.37      258.04     16.34 o 
  -5  11   6      259.83      274.59     17.92 o 
  -4  11   6       12.14       11.96     11.36 o 
  -3  11   6       28.87       22.12     11.57 o 
  -2  11   6      100.15       83.91     11.67 o 
  -1  11   6      758.99      785.41     23.39 o 
   0  11   6      121.34      156.60     12.84 o 
   1  11   6      360.88      342.69     18.02 o 
   2  11   6      496.90      426.54     20.08 o 
   3  11   6      321.21      305.71     18.71 o 
   4  11   6        0.86       -5.73     18.50 o 
   5  11   6      465.44      482.57     47.09 o 
   6  11   6       99.17       50.63     19.77 o 
   7  11   6        3.23      -24.17     24.17 o 
  -9  12   6        8.46       25.04     18.40 o 
  -8  12   6      250.03      291.59     22.66 o 
  -7  12   6       13.21        2.52     14.62 o 
  -6  12   6      190.71      172.77     17.44 o 
  -5  12   6      113.93      168.91     17.98 o 
  -4  12   6      395.73      394.83     19.88 o 
  -3  12   6      480.02      470.67     21.57 o 
  -2  12   6       38.36       21.20     13.52 o 
  -1  12   6       13.64        7.31     12.11 o 
   0  12   6     1409.49     1441.91     35.50 o 
   1  12   6       49.70       23.76     12.66 o 
   2  12   6       22.31       28.21     21.43 o 
   3  12   6      325.05      361.21     27.60 o 
   4  12   6        3.52      -13.57     20.69 o 
   5  12   6      162.81      165.76     38.44 o 
   6  12   6       32.30      -21.79     21.79 o 
  -8  13   6       37.60       58.33     17.16 o 
  -7  13   6      127.80      116.72     18.05 o 
  -6  13   6      399.53      400.01     27.34 o 
  -5  13   6      330.61      301.53     20.73 o 
  -4  13   6       46.65       45.85     13.66 o 
  -3  13   6       52.59       84.36     13.61 o 
  -2  13   6      202.61      211.49     18.17 o 
  -1  13   6      554.30      571.20     26.69 o 
   0  13   6       45.96       44.11     15.49 o 
   1  13   6      464.08      423.38     30.05 o 
   2  13   6      189.07      125.01     33.86 o 
   3  13   6       43.48       27.17     24.55 o 
   4  13   6        9.63      -14.70     17.73 o 
   5  13   6      199.24      282.59     69.23 o 
  -7  14   6       27.26       17.60     21.70 o 
  -6  14   6      188.01      171.42     20.36 o 
  -5  14   6        0.43       25.39     15.82 o 
  -4  14   6       39.08       33.75     15.30 o 
  -3  14   6        2.61       14.07     21.39 o 
  -2  14   6       50.74       38.73     15.66 o 
  -1  14   6       32.27       59.15     19.09 o 
   0  14   6        6.37       26.20     16.60 o 
   1  14   6      139.50      162.78     34.10 o 
   2  14   6       39.29       78.97     27.94 o 
   3  14   6       57.73       64.92     28.65 o 
   4  14   6      102.89      135.38     83.38 o 
  -5  15   6      200.26      162.54     24.96 o 
  -4  15   6      121.45       94.41     21.89 o 
  -3  15   6      143.63      133.18     18.83 o 
  -2  15   6       37.72       47.15     23.94 o 
  -1  15   6       41.46       39.55     18.85 o 
   0  15   6       21.29       13.88     23.99 o 
   1  15   6       24.15       62.80     30.57 o 
   2  15   6       77.19      111.09     32.24 o 
 -13   1   7      168.32      167.47     27.45 o 
 -12   1   7      550.73      512.55     29.23 o 
 -11   1   7      188.91      171.52     18.95 o 
 -10   1   7     1798.60     1934.35     59.76 o 
  -9   1   7       41.00        8.87     11.66 o 
  -8   1   7        0.43       -8.37      8.40 o 
  -7   1   7    10773.17    10535.40    135.83 o 
  -6   1   7      214.95      175.66      7.43 o 
  -5   1   7     4312.42     4373.91     64.14 o 
  -4   1   7     2497.48     2510.28     32.76 o 
  -3   1   7     3065.59     3174.10     42.44 o 
  -2   1   7     1691.19     1469.50     25.33 o 
  -1   1   7     2786.42     2899.25     44.34 o 
   0   1   7     2415.27     2653.99     40.63 o 
   1   1   7    11085.08    12367.41    162.06 o 
   2   1   7       17.96       17.62      4.62 o 
   3   1   7      149.91      190.08      8.96 o 
   4   1   7     2787.28     2967.07     48.78 o 
   5   1   7      632.89      612.68     19.12 o 
   6   1   7      921.77      971.34     26.45 o 
   7   1   7      900.74      956.62     28.49 o 
   8   1   7      112.72      127.28     15.35 o 
   9   1   7      692.38      732.76     29.01 o 
  10   1   7       23.99       -5.26     19.15 o 
 -13   2   7      271.30      345.21     25.15 o 
 -12   2   7      415.59      385.72     25.59 o 
 -11   2   7      654.68      632.76     44.06 o 
 -10   2   7      154.31      160.26     15.23 o 
  -9   2   7      511.56      446.36     26.60 o 
  -8   2   7       54.92       38.14     10.51 o 
  -7   2   7     1761.52     1728.90     32.21 o 
  -6   2   7     3145.88     3357.09     48.29 o 
  -5   2   7       28.60       41.95      5.02 o 
  -4   2   7       22.51       10.01      3.75 o 
  -3   2   7       71.52       72.67      4.42 o 
  -2   2   7       70.86       33.75      4.09 o 
  -1   2   7    11005.25    11611.24    217.70 o 
   0   2   7     2379.30     2582.85     39.74 o 
   1   2   7      441.20      428.14     10.78 o 
   2   2   7      868.06      933.83     17.17 o 
   3   2   7        4.91       14.27      5.21 o 
   4   2   7       45.01       44.83      7.46 o 
   5   2   7      779.33      786.93     22.32 o 
   6   2   7      428.34      450.73     18.98 o 
   7   2   7       46.44       38.24     12.02 o 
   8   2   7      108.69      116.28     15.25 o 
   9   2   7       13.19       12.19     14.38 o 
  10   2   7      103.07      108.22     40.21 o 
 -13   3   7       72.32       92.82     34.84 o 
 -12   3   7      408.79      446.87     38.67 o 
 -11   3   7      315.35      302.75     20.99 o 
 -10   3   7      915.04     1048.19     49.40 o 
  -9   3   7        0.68      -10.02     10.02 o 
  -8   3   7      447.01      358.78     14.44 o 
  -7   3   7     4957.68     4740.47     72.22 o 
  -6   3   7      183.49      203.25      8.97 o 
  -5   3   7      351.99      438.36     11.08 o 
  -4   3   7     3154.55     3085.32     44.96 o 
  -3   3   7      378.11      371.41     10.08 o 
  -2   3   7     5402.88     4739.11     75.85 o 
  -1   3   7     1331.02     1185.22     23.14 o 
   0   3   7     6037.44     6740.62    105.47 o 
   1   3   7     2653.16     2743.00     43.99 o 
   2   3   7       11.31       11.98      4.44 o 
   3   3   7      224.14      228.50     10.09 o 
   4   3   7     1745.58     1781.37     35.05 o 
   5   3   7       94.99       96.56     10.55 o 
   6   3   7      459.88      540.27     21.13 o 
   7   3   7     1177.43     1175.03     32.55 o 
   8   3   7       20.13       -3.84     12.45 o 
   9   3   7      336.33      339.28     23.10 o 
 -13   4   7       25.33       58.73     40.83 o 
 -12   4   7      636.96      639.31     58.05 o 
 -11   4   7       27.58        9.62     14.11 o 
 -10   4   7      588.69      602.16     35.63 o 
  -9   4   7     1126.25     1204.56     30.23 o 
  -8   4   7      921.80      963.68     32.70 o 
  -7   4   7      122.91      127.59      8.86 o 
  -6   4   7      681.92      531.93     14.84 o 
  -5   4   7     2153.87     2120.85     33.79 o 
  -4   4   7     1039.73      944.65     18.12 o 
  -3   4   7      204.35      182.91      7.15 o 
  -2   4   7     1901.73     1638.68     29.15 o 
  -1   4   7     2684.33     2394.69     40.51 o 
   0   4   7     5631.94     6021.20     95.04 o 
   1   4   7       79.25       54.69      5.42 o 
   2   4   7     3517.64     3718.00     59.01 o 
   3   4   7     8682.80     9220.55    135.29 o 
   4   4   7      300.53      292.03     13.78 o 
   5   4   7       48.30       56.53      9.78 o 
   6   4   7      124.66      145.02     13.38 o 
   7   4   7        2.55       -3.22     13.74 o 
   8   4   7       63.89       44.16     16.59 o 
   9   4   7       61.57       51.44     22.06 o 
 -13   5   7       86.75       80.98     26.04 o 
 -12   5   7       26.00        0.85     20.78 o 
 -11   5   7      130.84      138.06     24.85 o 
 -10   5   7       62.20       72.80     21.37 o 
  -9   5   7      342.90      369.47     21.43 o 
  -8   5   7      916.01      836.38     21.14 o 
  -7   5   7      313.05      240.35     11.98 o 
  -6   5   7     2717.13     2590.91     41.55 o 
  -5   5   7      231.04      246.37      9.83 o 
  -4   5   7     2560.77     2662.23     41.54 o 
  -3   5   7     2419.54     2296.17     38.39 o 
  -2   5   7     5105.69     5090.62     81.06 o 
  -1   5   7        2.29       -4.29      4.29 o 
   0   5   7      305.67      284.71      8.68 o 
   1   5   7      222.31      272.30      9.98 o 
   2   5   7      877.15      903.53     20.42 o 
   3   5   7      194.06      205.72     10.38 o 
   4   5   7      111.52      101.66     10.03 o 
   5   5   7      721.71      711.19     22.16 o 
   6   5   7      555.28      602.29     22.62 o 
   7   5   7        0.46      -13.11     13.11 o 
   8   5   7       26.50       16.60     18.97 o 
   9   5   7       36.60       23.68     21.77 o 
 -13   6   7        4.63       52.42    140.48 o 
 -12   6   7        7.78       72.20     38.73 o 
 -11   6   7       56.71       69.95     17.43 o 
 -10   6   7      482.99      522.36     40.08 o 
  -9   6   7     1426.76     1465.14     34.93 o 
  -8   6   7      943.61      943.27     33.90 o 
  -7   6   7        3.48       -8.12      8.12 o 
  -6   6   7       64.44       50.75      8.31 o 
  -5   6   7      225.95      207.54      9.91 o 
  -4   6   7      898.18      921.22     19.48 o 
  -3   6   7       18.37        7.52      5.55 o 
  -2   6   7      448.44      419.50     11.57 o 
  -1   6   7     3411.63     3210.94     53.57 o 
   0   6   7       14.78       18.98      5.08 o 
   1   6   7      446.27      422.41     12.59 o 
   2   6   7     2478.91     2578.70     42.14 o 
   3   6   7     2039.23     2207.12     43.00 o 
   4   6   7      548.31      591.55     21.83 o 
   5   6   7       91.85       70.57     12.84 o 
   6   6   7        4.10       15.57     13.50 o 
   7   6   7       89.40       58.94     18.64 o 
   8   6   7       51.77       52.81     21.07 o 
   9   6   7       56.45       58.55     31.38 o 
 -12   7   7        1.26      -12.74     29.62 o 
 -11   7   7     1417.41     1592.49     61.16 o 
 -10   7   7      242.47      221.44     26.46 o 
  -9   7   7      558.22      582.62     21.40 o 
  -8   7   7     1347.71     1415.48     31.11 o 
  -7   7   7      280.84      300.91     13.73 o 
  -6   7   7      951.90      991.62     22.75 o 
  -5   7   7      664.11      705.63     17.87 o 
  -4   7   7       93.39       82.97      7.76 o 
  -3   7   7     1151.05     1146.10     24.68 o 
  -2   7   7       14.82        3.38      6.04 o 
  -1   7   7     1332.44     1261.88     25.24 o 
   0   7   7     4495.74     4613.29     72.83 o 
   1   7   7      316.93      281.88     12.00 o 
   2   7   7     1152.58     1287.40     28.20 o 
   3   7   7     1131.31     1175.08     29.29 o 
   4   7   7      842.65      888.33     26.17 o 
   5   7   7      391.15      388.94     20.30 o 
   6   7   7      367.88      386.95     26.07 o 
   7   7   7       25.99       16.65     23.40 o 
   8   7   7      492.74      491.30     33.41 o 
 -12   8   7        1.97        6.26     37.39 o 
 -11   8   7        2.38       39.46     30.53 o 
 -10   8   7      184.67      161.06     20.66 o 
  -9   8   7        1.84      -10.98     10.98 o 
  -8   8   7      115.86       89.80     11.63 o 
  -7   8   7      350.84      287.57     13.97 o 
  -6   8   7        4.29       -8.71      8.71 o 
  -5   8   7       68.47       59.80      8.76 o 
  -4   8   7        0.61       -7.15      7.15 o 
  -3   8   7     1100.99     1096.95     24.88 o 
  -2   8   7      156.53      123.93      9.47 o 
  -1   8   7       32.13       22.53      7.88 o 
   0   8   7      924.81      961.70     21.54 o 
   1   8   7      270.31      237.76     11.06 o 
   2   8   7       53.72       46.43      8.74 o 
   3   8   7      211.91      205.24     13.62 o 
   4   8   7        4.51       -9.24     10.67 o 
   5   8   7      248.04      253.09     18.43 o 
   6   8   7       75.68       70.36     18.18 o 
   7   8   7       16.55      -19.03     19.03 o 
   8   8   7       23.31       20.07     22.64 o 
 -11   9   7      722.08      804.20     64.13 o 
 -10   9   7       10.41      -13.65     15.14 o 
  -9   9   7       24.18       -3.39     14.43 o 
  -8   9   7      217.70      215.59     14.38 o 
  -7   9   7       23.40        1.21      9.82 o 
  -6   9   7      907.33      896.83     23.35 o 
  -5   9   7      551.90      543.47     24.53 o 
  -4   9   7        6.86       -4.45      8.75 o 
  -3   9   7     1283.64     1363.35     32.32 o 
  -2   9   7       66.42       50.52      9.67 o 
  -1   9   7       74.89       48.95      9.06 o 
   0   9   7      327.02      325.33     13.93 o 
   1   9   7       14.62        2.34      7.98 o 
   2   9   7      730.08      741.92     22.57 o 
   3   9   7      480.90      478.82     19.23 o 
   4   9   7      417.78      428.60     21.40 o 
   5   9   7     1704.36     1755.38     44.29 o 
   6   9   7       77.16       31.30     18.23 o 
   7   9   7       10.70      -19.60     19.60 o 
   8   9   7      571.64      571.07    145.57 o 
 -11  10   7        5.12       60.15     34.01 o 
 -10  10   7        9.40       26.26     20.19 o 
  -9  10   7       34.19       37.16     14.16 o 
  -8  10   7      203.62      172.66     23.28 o 
  -7  10   7       40.24       22.04     11.72 o 
  -6  10   7      512.88      551.41     22.21 o 
  -5  10   7       96.74       61.85     12.03 o 
  -4  10   7       55.06       29.91     10.01 o 
  -3  10   7        3.14        0.65     10.23 o 
  -2  10   7        1.98       -9.15      9.15 o 
  -1  10   7      507.02      496.49     19.09 o 
   0  10   7      309.42      313.32     14.65 o 
   1  10   7       20.18        2.62      8.85 o 
   2  10   7      521.10      499.48     19.13 o 
   3  10   7        4.89      -11.78     11.78 o 
   4  10   7       44.95       21.26     18.63 o 
   5  10   7        3.91        6.35     18.32 o 
   6  10   7       10.88       -4.00     22.20 o 
   7  10   7       27.09      -16.16     41.88 o 
 -10  11   7        5.30       15.89     17.69 o 
  -9  11   7      150.20      160.27     20.21 o 
  -8  11   7      549.29      525.06     27.37 o 
  -7  11   7       25.29       13.87     14.11 o 
  -6  11   7      606.31      711.88     27.36 o 
  -5  11   7      577.70      576.01     24.72 o 
  -4  11   7      192.89      169.03     13.40 o 
  -3  11   7      533.60      562.51     21.71 o 
  -2  11   7        0.84      -10.32     10.32 o 
  -1  11   7      124.94      106.81     11.87 o 
   0  11   7     1938.99     1992.18     39.49 o 
   1  11   7       14.36       -7.53      9.91 o 
   2  11   7      316.36      289.13     21.61 o 
   3  11   7      222.36      207.99     20.70 o 
   4  11   7       10.86        5.33     24.50 o 
   5  11   7      266.65      262.10     35.49 o 
   6  11   7       25.93      -25.54     25.54 o 
  -9  12   7      229.30      254.83     23.50 o 
  -8  12   7      144.91      190.85     22.14 o 
  -7  12   7       72.08       87.54     16.25 o 
  -6  12   7      408.80      429.53     24.48 o 
  -5  12   7      705.81      797.86     30.59 o 
  -4  12   7        0.92        2.37     11.95 o 
  -3  12   7        0.61        1.66     14.09 o 
  -2  12   7      818.93      815.36     29.29 o 
  -1  12   7     1101.54     1127.91     41.15 o 
   0  12   7      249.32      267.77     21.40 o 
   1  12   7       94.11       83.39     15.02 o 
   2  12   7       75.74       59.53     22.09 o 
   3  12   7      209.51      112.64     19.89 o 
   4  12   7        0.66        6.16     30.26 o 
   5  12   7      102.57       60.40     33.56 o 
  -8  13   7        0.93       15.01     16.18 o 
  -7  13   7       10.10       32.83     16.08 o 
  -6  13   7      215.86      227.57     19.60 o 
  -5  13   7       67.07       69.49     15.00 o 
  -4  13   7        4.15        4.50     13.23 o 
  -3  13   7      268.38      285.12     19.17 o 
  -2  13   7      238.96      276.59     22.55 o 
  -1  13   7       20.91       29.38     14.85 o 
   0  13   7      453.32      494.85     35.63 o 
   1  13   7       11.73        8.49     20.53 o 
   2  13   7      103.25       93.66     30.05 o 
   3  13   7        9.92      -20.16     26.91 o 
   4  13   7      195.91      173.41     31.96 o 
  -7  14   7       74.59       74.65     18.55 o 
  -6  14   7      238.88      238.48     22.04 o 
  -5  14   7      208.53      206.56     20.18 o 
  -4  14   7       28.50       29.56     14.73 o 
  -3  14   7       44.62       25.05     14.79 o 
  -2  14   7      212.54      266.81     28.52 o 
  -1  14   7      409.44      414.91     33.08 o 
   0  14   7      143.11      101.59     19.67 o 
   1  14   7        7.82       13.01     39.53 o 
   2  14   7      156.08      110.35     48.16 o 
   3  14   7      277.94      772.89    144.30 o 
  -5  15   7       76.01       99.29     23.15 o 
  -4  15   7       54.11       59.64     17.71 o 
  -3  15   7       45.70       41.38     17.17 o 
  -2  15   7      163.91      117.60     24.29 o 
  -1  15   7       55.50       58.11     19.43 o 
   0  15   7       15.02       23.37     32.31 o 
   1  15   7      207.10      262.87     60.57 o 
 -14   0   8       49.00      191.38    102.30 o 
 -13   0   8      769.55      952.05     50.60 o 
 -12   0   8      343.51      392.83     32.09 o 
 -11   0   8      227.42      206.95     29.99 o 
 -10   0   8     2773.35     2748.23     84.11 o 
  -9   0   8      247.37      297.22     27.13 o 
  -8   0   8     1339.01     1264.18     41.19 o 
  -7   0   8     5269.20     5179.08    129.04 o 
  -6   0   8      442.49      374.03     15.65 o 
  -5   0   8     5231.10     5172.00     96.92 o 
  -4   0   8     7154.93     6186.98    101.83 o 
  -3   0   8     5591.61     5690.77    101.63 o 
  -2   0   8    14095.07    14370.53    306.62 o 
  -1   0   8     1568.33     1666.23     38.18 o 
   0   0   8     4769.33     5095.11     96.84 o 
   1   0   8    17365.81    18485.68    340.44 o 
   2   0   8     4137.64     4451.43     86.85 o 
   3   0   8     2695.70     2663.23     59.93 o 
   4   0   8     1113.24     1234.03     36.46 o 
   5   0   8      236.25      230.97     18.83 o 
   6   0   8     1583.88     1667.12     55.02 o 
   7   0   8      123.95      103.87     21.67 o 
   8   0   8      159.64      166.07     24.30 o 
   9   0   8      773.86      895.77     79.75 o 
 -13   1   8       24.38       68.81     33.91 o 
 -12   1   8       13.33       29.92     26.42 o 
 -11   1   8      392.05      388.84     28.17 o 
 -10   1   8       20.04       26.06     13.72 o 
  -9   1   8      438.92      390.49     20.95 o 
  -8   1   8      635.37      737.63     24.72 o 
  -7   1   8      736.11      743.47     23.66 o 
  -6   1   8      469.30      373.83     12.13 o 
  -5   1   8      284.07      295.99      8.08 o 
  -4   1   8      238.25      208.82      6.27 o 
  -3   1   8      196.89      169.75      5.69 o 
  -1   1   8     6365.93     6566.00     94.11 o 
   0   1   8     3251.34     3528.18     53.18 o 
   1   1   8      501.65      547.54     12.06 o 
   2   1   8      852.08      771.25     15.77 o 
   3   1   8       26.90       41.09      6.17 o 
   4   1   8        5.60        5.10      6.71 o 
   5   1   8      626.70      626.50     19.61 o 
   6   1   8      155.04      168.18     13.02 o 
   7   1   8        1.83      -11.17     11.17 o 
   8   1   8       62.80       42.18     14.92 o 
   9   1   8        0.01        3.13     14.74 o 
 -13   2   8      205.18      288.69     30.28 o 
 -12   2   8       62.27       56.22     35.80 o 
 -11   2   8      259.19      247.42     26.80 o 
 -10   2   8      862.99      893.81     44.71 o 
  -9   2   8      145.68      117.15     12.78 o 
  -8   2   8     1293.51     1248.41     27.63 o 
  -7   2   8     3211.40     3015.29     48.59 o 
  -6   2   8       24.30        5.16      6.13 o 
  -5   2   8     1800.76     1791.20     26.73 o 
  -4   2   8      381.86      291.83      8.01 o 
  -3   2   8      638.03      606.42     12.09 o 
  -2   2   8     8908.65     9086.26    184.98 o 
  -1   2   8      190.64      164.84      6.31 o 
   0   2   8      432.79      492.54     12.07 o 
   1   2   8     9495.28    10165.69    142.57 o 
   2   2   8     1805.24     2055.62     31.05 o 
   3   2   8      993.65      994.79     20.73 o 
   4   2   8      648.74      656.39     18.68 o 
   5   2   8      396.00      392.13     17.09 o 
   6   2   8      587.84      719.79     26.49 o 
   7   2   8      289.31      275.66     17.61 o 
   8   2   8        0.96      -12.19     12.19 o 
   9   2   8      482.37      499.69     29.95 o 
 -13   3   8      116.59      155.91     36.96 o 
 -12   3   8      591.99      645.04     57.04 o 
 -11   3   8      236.02      241.67     29.64 o 
 -10   3   8        0.39       -0.39     11.05 o 
  -9   3   8       13.53      -10.00     10.00 o 
  -8   3   8      391.77      399.31     14.99 o 
  -7   3   8       50.99       13.91      7.52 o 
  -6   3   8       23.41       13.57      5.82 o 
  -5   3   8     1087.99      963.83     18.38 o 
  -4   3   8     3193.91     2905.53     44.04 o 
  -3   3   8      258.78      252.74      8.61 o 
  -2   3   8      774.85      758.32     16.65 o 
  -1   3   8     3888.94     3976.32     77.21 o 
   0   3   8     2794.02     3223.56     52.08 o 
   1   3   8     1618.06     1852.22     32.27 o 
   2   3   8      682.94      746.21     15.92 o 
   3   3   8     3264.32     3506.52     52.47 o 
   4   3   8      376.04      418.04     16.73 o 
   5   3   8      147.75      151.75     11.93 o 
   6   3   8      560.42      619.19     24.72 o 
   7   3   8       48.01       44.42     12.48 o 
   8   3   8      112.80      134.77     19.77 o 
   9   3   8       20.08       -4.17     17.75 o 
 -13   4   8       96.01      115.25     42.02 o 
 -12   4   8      184.14      199.47     20.73 o 
 -11   4   8      146.86      141.65     17.46 o 
 -10   4   8       60.35       50.55     16.42 o 
  -9   4   8        0.68       -3.89     12.94 o 
  -8   4   8      604.98      582.14     22.43 o 
  -7   4   8      208.17      173.20      9.48 o 
  -6   4   8      866.40      775.25     21.86 o 
  -5   4   8      965.24      929.99     18.58 o 
  -4   4   8      925.07      909.79     17.76 o 
  -3   4   8     1175.01     1181.55     23.56 o 
  -2   4   8     6632.09     6808.07    109.75 o 
  -1   4   8        7.51        2.66      4.87 o 
   0   4   8      959.17     1019.78     21.32 o 
   1   4   8      622.82      636.63     14.95 o 
   2   4   8      116.88      102.43      8.12 o 
   3   4   8        2.78        3.70      6.71 o 
   4   4   8       70.57       88.67      9.60 o 
   5   4   8      615.36      623.28     23.95 o 
   6   4   8      528.04      574.02     25.86 o 
   7   4   8       38.04       21.59     16.07 o 
   8   4   8        0.49      -15.70     15.70 o 
   9   4   8      191.58      201.89     29.16 o 
 -13   5   8        9.67       12.29     26.76 o 
 -12   5   8      243.93      244.65     24.90 o 
 -11   5   8      581.21      660.56     35.16 o 
 -10   5   8       63.71       30.34     18.29 o 
  -9   5   8      536.31      539.18     25.34 o 
  -8   5   8      700.14      684.78     29.35 o 
  -7   5   8       79.09       70.54      8.82 o 
  -6   5   8       49.73       33.19      7.47 o 
  -5   5   8     1256.54     1252.40     23.73 o 
  -4   5   8      648.50      592.83     14.46 o 
  -3   5   8     2886.32     2745.59     52.50 o 
  -2   5   8      862.78      773.81     17.76 o 
  -1   5   8     1726.75     1608.11     30.61 o 
   0   5   8     2975.55     2906.54     49.82 o 
   1   5   8      139.47      136.57      8.58 o 
   2   5   8     1041.53     1077.56     25.36 o 
   3   5   8     5993.51     6415.93    104.89 o 
   4   5   8      846.57      903.85     26.95 o 
   5   5   8       59.43       53.84     12.80 o 
   6   5   8      357.72      383.90     22.71 o 
   7   5   8      175.59      178.90     19.21 o 
   8   5   8      438.88      498.80     32.16 o 
   9   5   8        1.07        1.34     45.62 o 
 -13   6   8       13.78      190.72    128.52 o 
 -12   6   8        1.31       -4.30     23.25 o 
 -11   6   8      583.41      605.93     42.91 o 
 -10   6   8       42.44       36.41     16.58 o 
  -9   6   8      478.10      481.89     37.28 o 
  -8   6   8     1241.94     1165.12     27.20 o 
  -7   6   8      686.29      597.38     17.92 o 
  -6   6   8     1644.51     1688.72     31.02 o 
  -5   6   8        4.56        1.62      6.73 o 
  -4   6   8     1705.57     1625.84     29.14 o 
  -3   6   8     1693.59     1591.25     32.27 o 
  -2   6   8       24.31       13.18      5.73 o 
  -1   6   8      485.58      499.81     14.54 o 
   0   6   8     1344.34     1363.93     26.54 o 
   1   6   8      265.73      243.81     11.04 o 
   2   6   8     1730.31     1813.21     35.85 o 
   3   6   8        0.65       -5.87      9.12 o 
   4   6   8       25.20       24.48     10.66 o 
   5   6   8      796.55      867.26     28.50 o 
   6   6   8      153.34      143.27     17.31 o 
   7   6   8       65.45       36.82     19.50 o 
   8   6   8      188.95      200.55     29.21 o 
 -12   7   8      168.03      187.64     36.56 o 
 -11   7   8      148.43      168.56     40.86 o 
 -10   7   8      287.61      292.39     23.02 o 
  -9   7   8      170.35      169.18     14.01 o 
  -8   7   8      631.70      666.07     30.94 o 
  -7   7   8      175.41      142.60     10.85 o 
  -6   7   8       36.69       14.49      8.19 o 
  -5   7   8       21.31        8.45      7.29 o 
  -4   7   8      616.75      583.39     17.74 o 
  -3   7   8      209.11      196.04     11.60 o 
  -2   7   8     2960.08     3140.74     56.21 o 
  -1   7   8     1785.45     1672.35     32.00 o 
   0   7   8      234.33      273.80     11.67 o 
   1   7   8     1087.77     1186.97     26.33 o 
   2   7   8       22.74       15.23      8.66 o 
   3   7   8      204.42      194.96     13.70 o 
   4   7   8     1034.22     1108.37     30.86 o 
   5   7   8        0.63      -11.50     11.50 o 
   6   7   8       61.36       59.20     18.01 o 
   7   7   8       17.53       -6.28     19.89 o 
   8   7   8       20.97       25.42     21.83 o 
 -12   8   8        1.43       67.50     70.14 o 
 -11   8   8      576.57      692.60     51.80 o 
 -10   8   8      116.92       73.08     18.62 o 
  -9   8   8      541.39      535.09     26.08 o 
  -8   8   8       33.63       -3.17     10.10 o 
  -7   8   8      168.78      136.81     11.48 o 
  -6   8   8      951.97      988.57     23.73 o 
  -5   8   8      117.17       94.01     10.46 o 
  -4   8   8      338.24      332.83     14.46 o 
  -3   8   8     2582.15     2611.00     52.49 o 
  -2   8   8      932.27      923.06     24.28 o 
  -1   8   8     1537.90     1566.23     32.82 o 
   0   8   8      468.14      435.36     15.16 o 
   1   8   8      954.88     1035.96     23.71 o 
   2   8   8     2661.30     2821.99     53.32 o 
   3   8   8      381.04      370.89     18.18 o 
   4   8   8       30.76       35.31     11.80 o 
   5   8   8      385.55      407.36     22.47 o 
   6   8   8       77.49       20.40     18.07 o 
   7   8   8       36.44       -4.29     19.28 o 
   8   8   8      319.68      278.65     49.96 o 
 -11   9   8       60.98       75.43     47.26 o 
 -10   9   8       45.40       13.77     15.00 o 
  -9   9   8        1.27        5.66     11.38 o 
  -8   9   8       33.99       19.83     12.36 o 
  -7   9   8        0.04       -6.96     10.68 o 
  -6   9   8      362.67      360.61     18.09 o 
  -5   9   8       24.02       19.65      9.80 o 
  -4   9   8        3.78       -2.65      9.08 o 
  -3   9   8      881.97      905.41     26.29 o 
  -2   9   8     1276.18     1308.57     30.70 o 
  -1   9   8      126.59      101.43     10.53 o 
   0   9   8      265.03      254.46     12.75 o 
   1   9   8       13.86        8.55      8.49 o 
   2   9   8      405.31      478.44     19.07 o 
   3   9   8        2.51      -10.78     10.78 o 
   4   9   8      142.53      134.67     16.10 o 
   5   9   8       43.45       26.46     21.85 o 
   6   9   8       74.83       27.94     18.43 o 
   7   9   8       30.05       -7.62     19.10 o 
 -11  10   8      265.03      280.25     47.06 o 
 -10  10   8        5.96      -15.52     15.52 o 
  -9  10   8      293.89      285.34     21.65 o 
  -8  10   8       94.92       89.52     14.60 o 
  -7  10   8       25.83       26.37     12.29 o 
  -6  10   8     1308.86     1354.96     35.72 o 
  -5  10   8        1.15        0.98      9.97 o 
  -4  10   8       75.31       76.52     11.01 o 
  -3  10   8     2824.04     2915.90     60.99 o 
  -2  10   8      501.18      506.63     20.14 o 
  -1  10   8      730.96      771.94     23.51 o 
   0  10   8     1200.52     1228.33     28.40 o 
   1  10   8       55.89       40.90      9.81 o 
   2  10   8     1356.92     1468.35     33.93 o 
   3  10   8        0.24      -11.84     11.84 o 
   4  10   8      116.71       93.78     17.07 o 
   5  10   8      689.97      689.47     34.60 o 
   6  10   8        0.31      -14.54     18.16 o 
 -10  11   8        1.42      -17.21     19.54 o 
  -9  11   8       88.98       93.12     18.45 o 
  -8  11   8      298.98      321.18     22.48 o 
  -7  11   8      122.30      126.42     16.76 o 
  -6  11   8       51.55       83.61     13.74 o 
  -5  11   8      154.39      146.50     14.52 o 
  -4  11   8        1.70        5.77     10.55 o 
  -3  11   8        0.45       12.40     11.40 o 
  -2  11   8        9.43        6.52     11.05 o 
  -1  11   8      428.56      484.89     20.97 o 
   0  11   8      649.38      679.86     22.73 o 
   1  11   8      119.20       87.88     13.50 o 
   2  11   8       43.23       38.44     18.30 o 
   3  11   8      436.79      476.53     34.92 o 
   4  11   8      151.85      189.33     39.77 o 
   5  11   8        0.70      -21.50     21.50 o 
   6  11   8        5.08      -22.16     22.16 o 
  -9  12   8      233.98      267.16     23.76 o 
  -8  12   8      158.50      177.50     23.29 o 
  -7  12   8       17.34       21.99     14.94 o 
  -6  12   8      190.25      230.19     18.76 o 
  -5  12   8      356.65      297.55     19.65 o 
  -4  12   8      108.37      117.40     14.57 o 
  -3  12   8      117.06       89.80     15.28 o 
  -2  12   8        0.41       14.74     11.68 o 
  -1  12   8      204.69      219.54     15.27 o 
   0  12   8      297.46      309.12     17.48 o 
   1  12   8        0.27      -13.10     13.10 o 
   2  12   8      232.19      180.29     30.67 o 
   3  12   8      218.30      171.27     32.64 o 
   4  12   8       65.71       -0.97     19.61 o 
   5  12   8      114.23      382.03    114.76 o 
  -8  13   8      392.88      373.96     25.73 o 
  -7  13   8      277.47      278.74     28.53 o 
  -6  13   8       19.79       29.87     15.24 o 
  -5  13   8        1.17       10.15     14.14 o 
  -4  13   8       77.26       63.51     15.86 o 
  -3  13   8      199.61      179.76     19.50 o 
  -2  13   8      176.21      161.07     21.88 o 
  -1  13   8      321.20      340.95     35.89 o 
   0  13   8      839.45      823.48     29.60 o 
   1  13   8       33.70       13.42     16.71 o 
   2  13   8       99.60       60.88     27.86 o 
   3  13   8      487.19      534.17     56.06 o 
   4  13   8       44.39      154.41    115.03 o 
  -7  14   8      125.93      132.96     20.31 o 
  -6  14   8        4.80       -0.49     15.60 o 
  -5  14   8      189.73      158.54     18.84 o 
  -4  14   8        9.22       15.69     14.88 o 
  -3  14   8        8.46       -3.85     14.26 o 
  -2  14   8      349.33      330.03     23.89 o 
  -1  14   8       17.33       16.34     20.83 o 
   0  14   8       68.24       83.05     23.69 o 
   1  14   8      136.61      113.26     46.56 o 
   2  14   8       15.80       98.67     40.71 o 
   3  14   8        7.86      -41.36     41.36 o 
  -5  15   8      112.05      146.96     44.02 o 
  -4  15   8      256.18      247.92     22.58 o 
  -3  15   8      147.44      106.96     19.46 o 
  -2  15   8       19.46       15.97     21.40 o 
  -1  15   8      320.18      247.45     35.19 o 
   0  15   8       23.06       46.17     41.43 o 
   1  15   8       49.35      229.04     63.62 o 
 -14   1   9       63.40      345.62     68.75 o 
 -13   1   9     1197.73     1444.01     63.51 o 
 -12   1   9        0.09       11.95     31.79 o 
 -11   1   9        5.44        0.47     23.13 o 
 -10   1   9      411.76      384.88     24.10 o 
  -9   1   9       55.05       23.32     12.68 o 
  -8   1   9     2526.75     2594.71     44.97 o 
  -7   1   9     1000.21      827.16     21.70 o 
  -6   1   9       22.99        1.54      4.74 o 
  -5   1   9     2991.93     2486.84     32.63 o 
  -4   1   9     1998.71     1923.94     25.24 o 
  -3   1   9      749.92      954.27     15.67 o 
  -2   1   9    21980.63    23464.80    343.22 o 
  -1   1   9      405.47      463.71     14.33 o 
   0   1   9     1328.76     1409.23     23.48 o 
   1   1   9     4400.59     4549.61     62.97 o 
   2   1   9     1978.21     1940.49     30.22 o 
   3   1   9     1716.05     1749.32     30.06 o 
   4   1   9       51.60       52.61      8.17 o 
   5   1   9        4.06       -8.20      8.20 o 
   6   1   9     1145.41     1193.61     31.38 o 
   7   1   9       78.17       57.58     13.81 o 
   8   1   9        0.78      -11.51     15.61 o 
   9   1   9      428.50      459.20     39.24 o 
 -14   2   9        4.85       83.37     68.71 o 
 -13   2   9        0.30       26.84     36.35 o 
 -12   2   9       50.53       49.22     38.44 o 
 -11   2   9      263.40      261.05     27.94 o 
 -10   2   9       74.01       51.31     20.00 o 
  -9   2   9      352.41      326.44     15.94 o 
  -8   2   9     1045.87     1077.57     25.17 o 
  -7   2   9     1301.33     1207.63     26.43 o 
  -6   2   9      781.78      683.95     16.55 o 
  -5   2   9      179.16      170.67      6.69 o 
  -4   2   9      961.64      895.66     15.54 o 
  -3   2   9     1163.82     1034.13     17.99 o 
  -2   2   9      778.99      926.46     17.81 o 
  -1   2   9       96.26       85.62      5.69 o 
   0   2   9       15.24       26.47      4.48 o 
   1   2   9      520.86      558.32     14.33 o 
   2   2   9      251.74      281.42      9.73 o 
   3   2   9      567.25      533.36     14.33 o 
   4   2   9      953.59     1007.80     23.79 o 
   5   2   9        3.91        2.95     11.20 o 
   6   2   9       12.74       -6.58     10.66 o 
   7   2   9       90.45       61.24     20.73 o 
   8   2   9      182.53      194.02     21.58 o 
   9   2   9      193.81      220.69     24.20 o 
 -13   3   9      188.38      226.38     26.96 o 
 -12   3   9        8.56       17.02     20.68 o 
 -11   3   9       24.89       21.45     13.11 o 
 -10   3   9       37.12       -5.42     14.69 o 
  -9   3   9       17.11       -6.53     10.46 o 
  -8   3   9      777.74      771.72     20.49 o 
  -7   3   9       14.02        2.29      7.15 o 
  -6   3   9      323.32      264.22      9.94 o 
  -5   3   9     1130.68      979.62     19.02 o 
  -4   3   9     2092.14     1949.98     29.66 o 
  -3   3   9      100.13       86.22      6.27 o 
  -2   3   9     1423.51     1300.23     25.33 o 
  -1   3   9       16.53       10.65      5.07 o 
   0   3   9     3760.60     3975.91     63.61 o 
   1   3   9      564.77      576.41     16.47 o 
   2   3   9       25.26       17.10      5.60 o 
   3   3   9     2964.75     3098.01     54.37 o 
   4   3   9       54.58       50.95     10.92 o 
   5   3   9      371.90      390.60     21.23 o 
   6   3   9      727.39      750.82     29.23 o 
   7   3   9       30.47        6.62     15.46 o 
   8   3   9        6.90        6.00     17.03 o 
   9   3   9      291.92      309.62     64.76 o 
 -13   4   9       71.51      119.96     20.93 o 
 -12   4   9      510.41      524.23     40.06 o 
 -11   4   9      679.16      743.71     42.63 o 
 -10   4   9      306.46      271.59     20.73 o 
  -9   4   9        0.73       -8.82      8.82 o 
  -8   4   9     1279.77     1335.62     26.13 o 
  -7   4   9      594.45      610.55     16.10 o 
  -6   4   9        7.09       -6.36      6.36 o 
  -5   4   9     1214.84     1119.43     20.57 o 
  -4   4   9     2081.72     1886.58     29.87 o 
  -3   4   9     5711.09     5573.23     92.26 o 
  -2   4   9       38.16        0.90      5.52 o 
  -1   4   9      735.53      794.41     18.84 o 
   0   4   9      880.95      886.92     19.99 o 
   1   4   9     1785.76     1715.81     33.95 o 
   2   4   9      158.00      163.73     10.56 o 
   3   4   9     1429.47     1513.53     34.06 o 
   4   4   9      407.49      406.23     18.03 o 
   5   4   9       22.25       21.57     12.43 o 
   6   4   9      506.82      482.10     24.86 o 
   7   4   9      192.77      181.41     19.66 o 
   8   4   9      598.29      683.00     41.78 o 
 -13   5   9        0.13       -8.83     24.11 o 
 -12   5   9      150.45      141.63     31.41 o 
 -11   5   9      639.59      757.27     45.65 o 
 -10   5   9       17.11        9.01     13.71 o 
  -9   5   9       13.60       -6.99      9.43 o 
  -8   5   9      349.45      339.13     15.74 o 
  -7   5   9     1600.83     1589.45     30.72 o 
  -6   5   9      481.17      418.52     13.57 o 
  -5   5   9      285.30      219.11      9.72 o 
  -4   5   9     2292.50     2128.37     35.93 o 
  -3   5   9     5943.97     5949.51    100.11 o 
  -2   5   9        5.58       -5.73      5.73 o 
  -1   5   9      531.79      545.38     15.80 o 
   0   5   9     1563.39     1737.93     33.22 o 
   1   5   9      711.86      710.44     19.47 o 
   2   5   9     1214.46     1236.09     29.08 o 
   3   5   9      322.35      333.03     16.28 o 
   4   5   9        2.01       -9.85      9.85 o 
   5   5   9      461.87      509.22     22.07 o 
   6   5   9       52.20       18.61     15.00 o 
   7   5   9       31.82      -11.75     15.39 o 
   8   5   9      122.43      127.02     23.50 o 
 -13   6   9       11.51       32.94     28.08 o 
 -12   6   9      505.01      608.54     31.43 o 
 -11   6   9      582.20      724.22     49.98 o 
 -10   6   9       96.79       95.50     20.41 o 
  -9   6   9       13.05       -8.21     12.57 o 
  -8   6   9      836.64      885.22     33.98 o 
  -7   6   9        2.19       15.78      8.44 o 
  -6   6   9        8.22       -6.10      7.52 o 
  -5   6   9        0.70       -5.02      7.43 o 
  -4   6   9     2173.08     2135.13     39.37 o 
  -3   6   9     1608.54     1703.43     36.80 o 
  -2   6   9        4.36       -4.97      6.15 o 
  -1   6   9     2119.72     2193.18     39.71 o 
   0   6   9      876.92      886.24     21.48 o 
   1   6   9     1702.02     1806.78     35.48 o 
   2   6   9       91.39      102.36     10.73 o 
   3   6   9      773.84      818.44     25.13 o 
   4   6   9      510.50      497.06     20.93 o 
   5   6   9       98.16       77.11     13.51 o 
   6   6   9        7.86      -15.08     15.08 o 
   7   6   9      250.59      235.40     33.81 o 
   8   6   9      185.92      166.82     26.22 o 
 -12   7   9      145.86      137.83     28.46 o 
 -11   7   9       84.15       84.42     23.97 o 
 -10   7   9       95.10       55.15     13.42 o 
  -9   7   9     1061.30     1139.57     41.28 o 
  -8   7   9      135.05       94.25     11.21 o 
  -7   7   9       26.18       15.22      8.96 o 
  -6   7   9      539.41      499.89     17.86 o 
  -5   7   9      516.34      484.86     17.09 o 
  -4   7   9      314.98      358.14     15.76 o 
  -3   7   9     1425.25     1521.86     34.68 o 
  -2   7   9      311.98      267.74     12.76 o 
  -1   7   9     3341.51     3533.01     59.88 o 
   0   7   9      451.35      428.88     15.33 o 
   1   7   9      303.44      312.21     14.55 o 
   2   7   9     2726.77     2979.69     54.01 o 
   3   7   9      250.73      255.80     14.99 o 
   4   7   9      499.08      461.09     20.62 o 
   5   7   9       77.14       57.52     13.79 o 
   6   7   9        0.30      -14.78     14.78 o 
   7   7   9      320.84      321.03     26.65 o 
   8   7   9      133.05       30.96     83.89 o 
 -12   8   9       34.13       44.99     57.13 o 
 -11   8   9       22.92       29.36     23.58 o 
 -10   8   9        0.22       -9.45     14.63 o 
  -9   8   9       81.46       84.14     14.57 o 
  -8   8   9       27.02        8.06     11.54 o 
  -7   8   9        0.24       -9.71     10.06 o 
  -6   8   9      239.21      219.02     13.61 o 
  -5   8   9       85.31       56.44     10.00 o 
  -4   8   9       41.55       41.67      9.54 o 
  -3   8   9       27.52       39.87     10.19 o 
  -2   8   9      868.30      902.10     24.29 o 
  -1   8   9      691.00      664.24     20.60 o 
   0   8   9        2.61       -7.72      7.72 o 
   1   8   9      800.65      910.61     23.64 o 
   2   8   9       10.74       20.99     10.09 o 
   3   8   9       15.45      -10.96     10.96 o 
   4   8   9      243.29      232.72     16.43 o 
   5   8   9      150.25      109.08     16.54 o 
   6   8   9       37.49       -1.81     22.05 o 
   7   8   9        8.61       -7.22     18.93 o 
 -11   9   9       93.08       64.08     40.52 o 
 -10   9   9        5.24      -11.67     15.18 o 
  -9   9   9      676.72      699.52     30.62 o 
  -8   9   9       13.76       -3.39     11.48 o 
  -7   9   9       78.61       70.83     12.28 o 
  -6   9   9     1594.05     1680.30     43.91 o 
  -5   9   9      504.92      540.02     20.84 o 
  -4   9   9      357.52      358.08     16.08 o 
  -3   9   9     2587.14     2839.18     57.17 o 
  -2   9   9      549.28      529.51     20.00 o 
  -1   9   9      643.14      668.97     20.98 o 
   0   9   9      347.66      361.60     16.05 o 
   1   9   9        1.84       -8.48      8.48 o 
   2   9   9     1840.57     2018.47     42.48 o 
   3   9   9        0.44      -11.00     11.00 o 
   4   9   9      100.98       74.71     13.79 o 
   5   9   9      735.13      846.24     42.67 o 
   6   9   9      101.05       79.65     20.21 o 
   7   9   9      214.87      150.74     44.57 o 
 -11  10   9        0.82       29.09     27.43 o 
 -10  10   9        3.82       -9.61     15.02 o 
  -9  10   9        7.45       20.90     14.64 o 
  -8  10   9        8.02       20.34     13.09 o 
  -7  10   9      554.04      586.16     23.72 o 
  -6  10   9        7.41       20.16     12.98 o 
  -5  10   9        3.36       15.47     10.38 o 
  -4  10   9       55.34       73.84     10.92 o 
  -3  10   9      147.61      165.11     14.15 o 
  -2  10   9      356.23      331.69     16.57 o 
  -1  10   9      136.16      139.24     12.52 o 
   0  10   9        2.61       -9.67      9.67 o 
   1  10   9      121.63       95.60     12.00 o 
   2  10   9       61.56       46.29     11.69 o 
   3  10   9      264.22      275.67     18.92 o 
   4  10   9      117.91       87.93     20.87 o 
   5  10   9       17.06       -3.99     16.28 o 
   6  10   9        2.61      -22.70     22.70 o 
 -10  11   9        2.35        8.25     18.38 o 
  -9  11   9      707.53      827.83     32.09 o 
  -8  11   9      104.18      110.79     17.98 o 
  -7  11   9       34.01       32.22     13.59 o 
  -6  11   9     1063.85     1113.33     31.41 o 
  -5  11   9       57.88       35.89     12.23 o 
  -4  11   9      358.42      310.42     16.79 o 
  -3  11   9      588.11      653.86     24.69 o 
  -2  11   9       64.40       45.53     11.57 o 
  -1  11   9     1170.72     1244.66     40.64 o 
   0  11   9        5.67       -0.75     10.91 o 
   1  11   9        3.52       -8.30     13.50 o 
   2  11   9      727.12      814.64     37.15 o 
   3  11   9      123.33      111.68     25.99 o 
   4  11   9       61.51       49.82     22.67 o 
   5  11   9      290.90      252.14     45.50 o 
  -9  12   9       14.00       39.18     19.45 o 
  -8  12   9      184.37      189.89     19.47 o 
  -7  12   9      372.26      388.59     22.86 o 
  -6  12   9      266.36      302.71     20.18 o 
  -5  12   9        3.26        0.58     12.56 o 
  -4  12   9       15.55       18.10     12.01 o 
  -3  12   9      179.57      169.48     16.26 o 
  -2  12   9       49.55       30.04     13.41 o 
  -1  12   9       20.75       24.01     12.35 o 
   0  12   9      515.31      487.01     23.58 o 
   1  12   9      156.16      137.02     24.34 o 
   2  12   9        7.56      -17.17     23.38 o 
   3  12   9      106.19       88.73     34.57 o 
   4  12   9       54.50       16.49     23.16 o 
  -8  13   9        0.39        8.61     17.46 o 
  -7  13   9       18.83       38.24     16.50 o 
  -6  13   9       43.22       63.19     16.12 o 
  -5  13   9      207.38      204.96     18.98 o 
  -4  13   9       36.14       22.51     14.13 o 
  -3  13   9       37.07       38.78     15.43 o 
  -2  13   9       81.72       58.14     14.63 o 
  -1  13   9      175.57      208.18     26.33 o 
   0  13   9        1.98        6.79     13.07 o 
   1  13   9       33.11        2.70     27.98 o 
   2  13   9       77.46       53.27     33.38 o 
   3  13   9       39.73      287.69     49.78 o 
  -7  14   9      229.66      206.73     30.04 o 
  -6  14   9        2.81       -4.35     15.87 o 
  -5  14   9       11.48        4.03     15.30 o 
  -4  14   9      301.92      239.65     20.18 o 
  -3  14   9       89.08       64.64     18.21 o 
  -2  14   9       82.53       76.64     21.86 o 
  -1  14   9       75.05       46.45     16.79 o 
   0  14   9      279.55      247.23     25.76 o 
   1  14   9      286.25      383.45     37.79 o 
   2  14   9        6.34        7.07     44.18 o 
  -4  15   9       17.85        8.42     16.61 o 
  -3  15   9        0.47       -8.39     16.00 o 
  -2  15   9      368.55      296.30     28.12 o 
  -1  15   9       13.42        7.98     20.09 o 
   0  15   9      189.25       82.89     58.02 o 
 -14   0  10       14.52       58.12     56.24 o 
 -13   0  10     1235.47     1511.41     87.52 o 
 -12   0  10       34.69       39.91     33.92 o 
 -11   0  10      362.82      354.64     38.62 o 
 -10   0  10      100.67       69.95     25.12 o 
  -9   0  10        1.37      -16.72     16.72 o 
  -8   0  10     1811.78     1771.93     52.76 o 
  -7   0  10       10.00       -8.35      8.35 o 
  -6   0  10      895.26      881.90     21.63 o 
  -5   0  10     6887.45     6441.28    115.20 o 
  -4   0  10      119.53       94.26      5.78 o 
  -3   0  10      122.26      112.80      6.58 o 
  -2   0  10    25857.11    28784.61    726.91 o 
  -1   0  10     3997.42     3911.35     75.84 o 
   0   0  10     8564.22     8980.25    168.36 o 
   1   0  10     2655.56     2783.62     58.28 o 
   2   0  10      373.34      309.34     15.18 o 
   3   0  10        9.61       13.69      9.66 o 
   4   0  10      199.89      197.02     14.93 o 
   5   0  10       83.76       77.33     14.87 o 
   6   0  10      730.80      771.22     33.65 o 
   7   0  10      865.45      824.52     60.19 o 
   8   0  10        1.99       32.31     37.61 o 
 -14   1  10       49.41      127.22     48.23 o 
 -13   1  10       28.71       96.07     68.65 o 
 -12   1  10        2.20       34.36     24.62 o 
 -11   1  10        0.37      -10.21     18.61 o 
 -10   1  10      105.99       93.71     17.58 o 
  -9   1  10       25.84      -10.44     10.44 o 
  -8   1  10      230.29      200.02     11.44 o 
  -7   1  10      294.89      255.99     13.01 o 
  -6   1  10        0.72       -4.52      4.52 o 
  -5   1  10       14.43       -1.39      4.09 o 
  -4   1  10      410.34      306.00      7.80 o 
  -3   1  10      192.03      167.23      6.64 o 
  -2   1  10     6997.71     7269.45    116.56 o 
  -1   1  10       13.43       11.85      4.65 o 
   0   1  10      604.63      723.19     15.58 o 
   1   1  10     1840.04     1718.18     29.26 o 
   2   1  10       94.07       79.25      6.41 o 
   3   1  10      831.34      804.49     18.49 o 
   4   1  10      395.86      396.91     14.90 o 
   5   1  10        0.44      -10.51     10.51 o 
   6   1  10      200.23      190.27     18.61 o 
   7   1  10        1.60      -15.19     15.19 o 
   8   1  10       87.79       84.42     20.66 o 
 -14   2  10       14.51      134.61    106.63 o 
 -13   2  10      710.40      820.08     60.40 o 
 -12   2  10       35.22       52.81     32.53 o 
 -11   2  10        1.37        8.41     21.92 o 
 -10   2  10       57.03       57.04     18.44 o 
  -9   2  10       18.47       -2.24     11.07 o 
  -8   2  10     1140.25     1119.16     29.99 o 
  -7   2  10       19.15        6.84      7.50 o 
  -6   2  10        0.66       -5.85      5.85 o 
  -5   2  10     3180.26     2900.04     41.74 o 
  -4   2  10       58.58       33.46      4.90 o 
  -3   2  10     1401.83     1419.71     24.41 o 
  -2   2  10     4676.28     4882.10     70.77 o 
  -1   2  10       14.48       18.72      4.73 o 
   0   2  10     3305.62     3463.77     53.75 o 
   1   2  10     1537.35     1673.51     28.88 o 
   2   2  10      104.37       87.39      7.66 o 
   3   2  10      323.90      346.87     14.06 o 
   4   2  10       57.67       47.34     10.55 o 
   5   2  10      433.16      408.51     21.06 o 
   6   2  10     1093.22     1098.40     38.19 o 
   7   2  10        7.91      -14.48     14.48 o 
   8   2  10      109.11      111.63     24.01 o 
 -13   3  10       38.20       33.11     27.31 o 
 -12   3  10      109.70      102.33     22.56 o 
 -11   3  10      217.70      226.40     25.69 o 
 -10   3  10       11.95      -12.65     12.65 o 
  -9   3  10      111.97      110.62     10.97 o 
  -8   3  10       30.44       30.44      8.92 o 
  -7   3  10     1082.03     1097.61     21.71 o 
  -6   3  10     1528.92     1412.41     25.83 o 
  -5   3  10      329.16      278.25      9.50 o 
  -4   3  10     2853.63     2655.99     42.22 o 
  -3   3  10    12408.84    12458.14    200.70 o 
  -2   3  10       32.06       -3.66      6.87 o 
  -1   3  10      122.12      105.33      7.09 o 
   0   3  10       73.90       80.11      6.98 o 
   1   3  10     1910.37     1998.45     37.21 o 
   2   3  10      832.21      775.46     22.11 o 
   3   3  10       83.75       91.99     10.58 o 
   4   3  10     1432.06     1466.23     36.38 o 
   5   3  10      877.05      891.50     29.57 o 
   6   3  10       31.64        7.32     17.28 o 
   7   3  10       69.49       64.17     17.69 o 
   8   3  10      125.08       89.50     20.93 o 
 -13   4  10      108.68       97.60     34.20 o 
 -12   4  10      128.37      104.14     30.74 o 
 -11   4  10       87.41       97.58     18.21 o 
 -10   4  10       49.90       43.07     16.05 o 
  -9   4  10       62.64       25.91      9.71 o 
  -8   4  10       92.30       81.72      9.15 o 
  -7   4  10      438.31      367.58     13.78 o 
  -6   4  10        9.86        2.05      6.57 o 
  -5   4  10     1046.88      938.11     20.65 o 
  -4   4  10     1272.09     1278.34     26.00 o 
  -3   4  10     3601.41     3778.71     67.28 o 
  -2   4  10       35.89       43.67      7.11 o 
  -1   4  10     1360.73     1283.25     30.46 o 
   0   4  10      612.10      690.50     18.37 o 
   1   4  10     1214.60     1192.82     27.17 o 
   2   4  10      109.24      136.61     10.65 o 
   3   4  10     1046.35     1062.83     27.77 o 
   4   4  10       50.20       49.04     11.39 o 
   5   4  10      137.22      118.40     15.33 o 
   6   4  10      110.89      102.73     16.77 o 
   7   4  10        5.96      -15.11     15.11 o 
   8   4  10       57.89       32.95     18.53 o 
 -13   5  10        1.43      104.57     53.11 o 
 -12   5  10      117.62       82.19     26.86 o 
 -11   5  10      218.75      298.77     37.14 o 
 -10   5  10     1364.36     1455.31     42.19 o 
  -9   5  10       27.00        4.20     10.54 o 
  -8   5  10      833.40      842.65     27.83 o 
  -7   5  10       67.55       79.37      9.12 o 
  -6   5  10     1186.29     1075.44     24.81 o 
  -5   5  10       91.72       84.65      8.63 o 
  -4   5  10     1350.79     1370.84     27.21 o 
  -3   5  10     5325.98     5202.14     89.32 o 
  -2   5  10      367.95      310.10     15.15 o 
  -1   5  10      297.21      299.57     12.55 o 
   0   5  10     1439.90     1458.14     30.03 o 
   1   5  10     1484.54     1500.55     32.74 o 
   2   5  10       55.19       61.40      9.77 o 
   3   5  10      122.99       96.92     11.67 o 
   4   5  10      101.52       96.23     13.21 o 
   5   5  10       92.23      111.02     15.09 o 
   6   5  10       55.27       29.72     18.82 o 
   7   5  10       16.45       11.37     16.24 o 
   8   5  10      135.83       77.23     23.71 o 
 -13   6  10        3.54      -25.02     29.81 o 
 -12   6  10      213.75      235.88     29.25 o 
 -11   6  10      141.42      211.58     30.49 o 
 -10   6  10       22.79       22.18     12.97 o 
  -9   6  10      677.30      728.37     24.83 o 
  -8   6  10        3.07       -9.99      9.99 o 
  -7   6  10     1749.09     1629.21     34.59 o 
  -6   6  10      193.32      158.84     11.15 o 
  -5   6  10      126.29      104.59      9.73 o 
  -4   6  10     4664.03     4746.85     80.05 o 
  -3   6  10      681.33      617.91     20.34 o 
  -2   6  10       13.12       -6.21      6.74 o 
  -1   6  10     1961.13     2111.88     40.78 o 
   0   6  10     1635.38     1741.27     34.47 o 
   1   6  10      111.76      112.91     10.18 o 
   2   6  10     1493.04     1609.69     35.52 o 
   3   6  10       76.30       61.84     11.63 o 
   4   6  10      157.67      154.58     14.71 o 
   5   6  10       21.24       -1.82     13.92 o 
   6   6  10       20.13      -15.20     15.20 o 
   7   6  10      244.64      291.47     23.05 o 
 -12   7  10        6.54       23.88     24.48 o 
 -11   7  10      134.15      128.61     22.73 o 
 -10   7  10      172.94      144.89     17.47 o 
  -9   7  10       85.40       82.35     13.67 o 
  -8   7  10        6.22      -10.45     10.45 o 
  -7   7  10      117.92      100.74     11.69 o 
  -6   7  10      251.94      198.61     12.55 o 
  -5   7  10       31.05       16.39      8.99 o 
  -4   7  10     2321.53     2439.17     45.95 o 
  -3   7  10     2320.77     2351.74     48.63 o 
  -2   7  10      176.28      153.03     11.22 o 
  -1   7  10      266.88      252.62     11.79 o 
   0   7  10      134.10      148.08     10.74 o 
   1   7  10     1528.10     1578.35     33.17 o 
   2   7  10       49.91       50.42     11.08 o 
   3   7  10       14.01       20.13     11.47 o 
   4   7  10      152.63      136.74     14.70 o 
   5   7  10       65.51       64.76     14.55 o 
   6   7  10       33.77       12.34     16.34 o 
   7   7  10      106.51      108.37     22.10 o 
 -12   8  10      429.61      502.47     41.30 o 
 -11   8  10        4.09       -7.91     19.25 o 
 -10   8  10       14.86        7.51     13.15 o 
  -9   8  10      717.63      740.78     27.16 o 
  -8   8  10       97.28       81.22     12.77 o 
  -7   8  10       73.38       53.65     11.35 o 
  -6   8  10      709.39      736.33     23.33 o 
  -5   8  10      202.55      181.38     12.28 o 
  -4   8  10     4361.79     4381.44     82.81 o 
  -3   8  10       26.50       -7.86     10.30 o 
  -2   8  10      527.26      503.41     19.40 o 
  -1   8  10     1797.54     1926.48     38.21 o 
   0   8  10        0.12       -8.45      8.45 o 
   1   8  10        3.17       -4.28      8.81 o 
   2   8  10     2012.97     2273.44     48.28 o 
   3   8  10       46.29       44.29     12.24 o 
   4   8  10      480.55      478.42     21.89 o 
   5   8  10      586.55      657.74     34.67 o 
   6   8  10      136.26      143.56     33.09 o 
   7   8  10      670.10      650.80     73.26 o 
 -11   9  10        2.95       -4.05     23.40 o 
 -10   9  10       46.51       34.38     15.23 o 
  -9   9  10       57.91       62.80     14.56 o 
  -8   9  10       91.85       90.39     13.74 o 
  -7   9  10      107.16       95.32     12.93 o 
  -6   9  10        0.11        2.57     11.03 o 
  -5   9  10        2.55        2.88      9.94 o 
  -4   9  10       51.87       81.71     11.25 o 
  -3   9  10       72.86       66.41     11.97 o 
  -2   9  10        0.17       -9.62      9.62 o 
  -1   9  10        7.69       -9.34      9.34 o 
   0   9  10       34.71       20.78     10.12 o 
   1   9  10       61.80       50.48     10.64 o 
   2   9  10      227.44      230.55     19.32 o 
   3   9  10      128.11      118.42     15.64 o 
   4   9  10      176.60      175.86     19.30 o 
   5   9  10        0.49      -10.04     16.49 o 
   6   9  10       71.00       33.42     26.60 o 
 -11  10  10        1.78       32.66     37.47 o 
 -10  10  10       80.22       67.70     15.75 o 
  -9  10  10      562.67      588.22     26.69 o 
  -8  10  10        0.22       -8.06     12.64 o 
  -7  10  10      142.47      153.55     15.23 o 
  -6  10  10      687.73      732.64     25.23 o 
  -5  10  10      702.10      735.78     24.36 o 
  -4  10  10      636.37      680.96     22.58 o 
  -3  10  10      973.10      981.08     33.88 o 
  -2  10  10       20.65        4.89     10.63 o 
  -1  10  10     1818.17     1951.11     40.65 o 
   0  10  10       88.27       68.66     11.69 o 
   1  10  10      210.47      221.80     17.23 o 
   2  10  10      597.69      684.53     25.53 o 
   3  10  10        4.18        1.13     14.39 o 
   4  10  10       75.22       58.82     24.32 o 
   5  10  10      282.52      278.04     33.03 o 
 -10  11  10        7.51       -4.16     16.75 o 
  -9  11  10       27.85       72.55     20.06 o 
  -8  11  10       32.75       26.18     14.20 o 
  -7  11  10      161.47      176.92     16.60 o 
  -6  11  10      258.01      281.16     17.93 o 
  -5  11  10      192.24      169.70     14.19 o 
  -4  11  10      423.23      424.16     20.48 o 
  -3  11  10      609.61      673.38     25.34 o 
  -2  11  10      205.45      232.97     23.52 o 
  -1  11  10       26.16       45.07     15.23 o 
   0  11  10      619.63      658.92     30.19 o 
   1  11  10      244.39      246.39     34.13 o 
   2  11  10       48.58       75.24     28.36 o 
   3  11  10        2.48        1.68     22.63 o 
   4  11  10       30.39       34.80     31.21 o 
   5  11  10       80.56       15.92     35.88 o 
  -9  12  10      246.02      287.70     27.51 o 
  -8  12  10        6.50        2.45     15.29 o 
  -7  12  10       17.36       25.49     15.13 o 
  -6  12  10      368.63      407.58     21.47 o 
  -5  12  10       11.69        3.07     12.83 o 
  -4  12  10      215.14      172.91     15.38 o 
  -3  12  10      232.89      228.06     17.96 o 
  -2  12  10       56.72       47.47     13.41 o 
  -1  12  10      608.20      696.99     31.59 o 
   0  12  10       44.25       25.67     13.21 o 
   1  12  10        8.25      -17.28     17.73 o 
   2  12  10      262.94      254.61     33.45 o 
   3  12  10       42.27       11.05     36.40 o 
   4  12  10       69.95       24.79     35.63 o 
  -8  13  10      105.25       89.80     19.11 o 
  -7  13  10      189.73      191.60     21.88 o 
  -6  13  10      155.77      167.02     19.14 o 
  -5  13  10       34.58       36.82     15.34 o 
  -4  13  10       21.62        7.62     13.38 o 
  -3  13  10      234.89      221.90     18.63 o 
  -2  13  10       93.43       60.10     15.33 o 
  -1  13  10        2.54       -3.30     14.70 o 
   0  13  10      496.74      500.95     34.97 o 
   1  13  10      382.83      305.95     26.54 o 
   2  13  10       66.11       60.80     27.50 o 
   3  13  10        9.50       27.27     67.73 o 
  -6  14  10       83.20       76.92     17.71 o 
  -5  14  10       25.49       28.83     16.21 o 
  -4  14  10        8.47       11.90     17.76 o 
  -3  14  10       17.93        1.65     17.52 o 
  -2  14  10       34.76       31.80     16.76 o 
  -1  14  10       23.23       30.15     15.84 o 
   0  14  10       92.97      295.72     74.82 o 
   1  14  10      123.48       98.90     30.41 o 
  -4  15  10      166.09       51.41     51.41 o 
  -3  15  10       12.46       -0.72     26.31 o 
  -2  15  10       31.93       35.32     28.78 o 
 -14   1  11      156.19      223.24     30.63 o 
 -13   1  11      574.31      666.41     47.23 o 
 -12   1  11       12.48        7.48     24.59 o 
 -11   1  11      195.30      213.73     22.33 o 
 -10   1  11      655.08      720.87     34.82 o 
  -9   1  11      217.14      192.34     12.65 o 
  -8   1  11     1692.73     1541.26     35.70 o 
  -7   1  11      251.50      212.37      9.11 o 
  -6   1  11      733.78      714.77     17.00 o 
  -5   1  11     2497.33     2469.27     32.39 o 
  -4   1  11      193.94      124.01      5.21 o 
  -3   1  11     2403.77     2288.02     37.55 o 
  -2   1  11     1021.19      887.50     21.94 o 
  -1   1  11      101.72      100.18      5.85 o 
   0   1  11     8385.73     9177.55    128.35 o 
   1   1  11      507.64      596.27     17.63 o 
   2   1  11      394.86      351.75     12.74 o 
   3   1  11      145.41      125.75      9.60 o 
   4   1  11        2.60       -9.01      9.01 o 
   5   1  11      874.66      921.27     30.04 o 
   6   1  11      435.76      485.28     29.74 o 
   7   1  11      352.95      373.51     39.82 o 
   8   1  11      395.33      434.57     54.42 o 
 -13   2  11      113.55      263.62     29.80 o 
 -12   2  11       13.46       33.82     35.08 o 
 -11   2  11      100.80       79.24     24.71 o 
 -10   2  11      136.95      157.84     17.99 o 
  -9   2  11      214.34      192.76     12.83 o 
  -8   2  11        2.16       -8.13      8.13 o 
  -7   2  11       40.90       10.46      7.06 o 
  -6   2  11     1037.92      973.71     20.84 o 
  -5   2  11     2405.45     2367.91     35.26 o 
  -4   2  11        0.11       -0.56      4.54 o 
  -3   2  11     1795.99     1914.64     33.93 o 
  -2   2  11     1682.80     1851.62     30.23 o 
  -1   2  11       92.79       81.96      6.03 o 
   0   2  11       31.77       49.86      5.91 o 
   1   2  11     2993.86     3085.37     47.85 o 
   2   2  11       32.74       23.83      7.57 o 
   3   2  11       37.32       29.27      9.49 o 
   4   2  11      133.84      126.93     13.37 o 
   5   2  11      599.66      627.70     28.38 o 
   6   2  11      372.41      384.36     22.87 o 
   7   2  11       20.17       -2.18     15.44 o 
   8   2  11        1.23      -24.87     25.01 o 
 -13   3  11      352.38      362.76     42.38 o 
 -12   3  11        0.25       14.86     29.77 o 
 -11   3  11       50.75       55.28     17.26 o 
 -10   3  11        5.01       -2.05     10.82 o 
  -9   3  11      106.10       79.65     10.09 o 
  -8   3  11      176.12      157.35     11.42 o 
  -7   3  11       76.10       60.02      8.51 o 
  -6   3  11      670.73      565.55     15.96 o 
  -5   3  11     6457.57     6411.25    103.21 o 
  -4   3  11      541.13      489.74     16.34 o 
  -3   3  11     1788.98     1771.53     32.63 o 
  -2   3  11     1252.60     1213.21     25.46 o 
  -1   3  11      468.36      417.08     13.48 o 
   0   3  11     2274.81     2359.06     42.25 o 
   1   3  11     1986.35     2117.79     41.92 o 
   2   3  11       50.26       37.93      9.26 o 
   3   3  11      292.08      302.97     16.08 o 
   4   3  11      211.48      200.38     15.03 o 
   5   3  11       65.24       49.52     14.52 o 
   6   3  11      702.69      736.40     29.27 o 
   7   3  11       32.59        8.88     15.98 o 
   8   3  11      103.82       79.16     26.14 o 
 -13   4  11      281.99      320.28     25.09 o 
 -12   4  11       20.23       -3.63     34.31 o 
 -11   4  11       64.01       67.72     17.14 o 
 -10   4  11      257.54      314.28     21.09 o 
  -9   4  11       96.90       84.20     10.50 o 
  -8   4  11        5.13       -8.34      8.34 o 
  -7   4  11        3.90       -8.59      8.59 o 
  -6   4  11     1127.81     1109.75     25.63 o 
  -5   4  11     1375.74     1406.25     30.27 o 
  -4   4  11      714.32      714.60     21.43 o 
  -3   4  11     9686.24     9611.40    161.38 o 
  -2   4  11      614.27      489.57     22.28 o 
  -1   4  11      524.28      585.70     16.87 o 
   0   4  11      656.54      711.39     20.26 o 
   1   4  11      319.06      324.71     15.22 o 
   2   4  11      939.04      924.76     25.36 o 
   3   4  11       45.29       17.56     10.49 o 
   4   4  11      450.98      422.95     19.70 o 
   5   4  11     1241.60     1360.72     44.31 o 
   6   4  11      496.55      538.11     27.72 o 
   7   4  11        2.01      -15.48     15.48 o 
 -13   5  11       44.14       30.23     41.84 o 
 -12   5  11      164.24      173.22     30.47 o 
 -11   5  11      128.01      130.83     17.76 o 
 -10   5  11       20.46       50.71     24.03 o 
  -9   5  11      600.81      569.70     25.11 o 
  -8   5  11       44.17       33.05     10.52 o 
  -7   5  11     1146.74     1074.44     25.73 o 
  -6   5  11       13.23       -8.21      8.21 o 
  -5   5  11      378.69      360.46     13.91 o 
  -4   5  11     2600.13     2721.52     51.09 o 
  -3   5  11      260.66      207.24     12.46 o 
  -2   5  11       50.12       25.80      7.68 o 
  -1   5  11     1168.21     1153.45     32.06 o 
   0   5  11      668.29      650.86     23.04 o 
   1   5  11      522.28      575.52     19.72 o 
   2   5  11      145.02      184.47     12.80 o 
   3   5  11      729.19      718.87     23.88 o 
   4   5  11      767.73      775.19     30.50 o 
   5   5  11        1.86      -13.62     13.62 o 
   6   5  11        0.30      -14.71     14.71 o 
   7   5  11      144.63      164.12     23.08 o 
 -13   6  11       64.81       31.63     41.64 o 
 -12   6  11       18.80       13.75     23.83 o 
 -11   6  11       37.66       56.46     18.79 o 
 -10   6  11      889.27      915.06     41.27 o 
  -9   6  11      187.71      222.33     16.97 o 
  -8   6  11        9.47       -6.88     10.10 o 
  -7   6  11       95.56       86.08     11.13 o 
  -6   6  11      537.85      531.60     18.39 o 
  -5   6  11       54.12       41.77      9.08 o 
  -4   6  11      108.07      136.10     10.56 o 
  -3   6  11     1378.71     1424.41     34.97 o 
  -2   6  11     1953.50     1956.03     41.32 o 
  -1   6  11      279.02      257.81     12.41 o 
   0   6  11      168.79      178.02     11.20 o 
   1   6  11      828.57      843.07     24.03 o 
   2   6  11      243.34      239.73     14.71 o 
   3   6  11      533.10      552.72     21.78 o 
   4   6  11       87.78       74.39     14.04 o 
   5   6  11      301.53      322.14     25.72 o 
   6   6  11      161.24      149.04     19.66 o 
   7   6  11       10.19       -5.55     18.51 o 
 -12   7  11      326.79      350.88     29.29 o 
 -11   7  11       19.77       -3.73     18.59 o 
 -10   7  11      114.60       83.38     14.35 o 
  -9   7  11     1042.10     1144.22     31.04 o 
  -8   7  11      102.01       90.57     12.35 o 
  -7   7  11       72.39       46.88     10.80 o 
  -6   7  11       44.32       35.08     10.14 o 
  -5   7  11      282.60      291.52     14.49 o 
  -4   7  11     7143.74     7516.64    135.66 o 
  -3   7  11      283.41      239.96     14.36 o 
  -2   7  11      381.86      315.79     15.70 o 
  -1   7  11     3160.96     3285.87     57.47 o 
   0   7  11      152.13      151.69     11.15 o 
   1   7  11       58.65       60.69     10.27 o 
   2   7  11     1368.47     1485.84     36.36 o 
   3   7  11        4.84       -5.36     11.15 o 
   4   7  11      144.21      155.63     16.32 o 
   5   7  11       36.71        0.20     16.10 o 
   6   7  11        2.69      -17.41     17.41 o 
   7   7  11      605.86      492.67     97.40 o 
 -12   8  11       24.23       55.67     29.19 o 
 -11   8  11       30.74        4.62     27.71 o 
 -10   8  11      171.45      145.78     19.70 o 
  -9   8  11        0.10       20.09     12.67 o 
  -8   8  11      114.85       65.23     12.78 o 
  -7   8  11       38.55       36.51     11.10 o 
  -6   8  11      275.16      256.37     14.58 o 
  -5   8  11      364.58      394.21     17.68 o 
  -4   8  11       46.87       78.49     12.17 o 
  -3   8  11      227.07      199.02     14.09 o 
  -2   8  11      253.59      245.49     13.92 o 
  -1   8  11        0.61        5.81      9.78 o 
   0   8  11       59.84       32.94      9.43 o 
   1   8  11       16.63        1.40      9.71 o 
   2   8  11      100.03       80.28     12.82 o 
   3   8  11       89.02       83.70     13.70 o 
   4   8  11       97.17       76.34     15.56 o 
   5   8  11       47.01       32.99     16.29 o 
   6   8  11        0.55      -26.10     26.10 o 
 -11   9  11        2.82       -0.17     26.37 o 
 -10   9  11       22.72       26.79     14.12 o 
  -9   9  11      179.12      201.68     17.47 o 
  -8   9  11       10.98       25.27     12.48 o 
  -7   9  11      909.11     1004.40     29.16 o 
  -6   9  11        3.83       -2.73     10.52 o 
  -5   9  11      190.54      186.06     14.16 o 
  -4   9  11     3532.49     3628.07     84.07 o 
  -3   9  11      118.34       82.56     12.94 o 
  -2   9  11       92.17       61.99     11.58 o 
  -1   9  11     1124.45     1231.35     29.91 o 
   0   9  11      168.84      183.39     13.97 o 
   1   9  11      789.23      889.68     25.29 o 
   2   9  11      300.79      292.52     19.86 o 
   3   9  11       28.87       13.69     16.65 o 
   4   9  11     1030.09     1188.28     45.57 o 
   5   9  11        9.93      -14.92     25.48 o 
   6   9  11       48.69      -50.75     50.75 o 
 -11  10  11       65.07       73.86     22.58 o 
 -10  10  11        0.80        8.65     14.66 o 
  -9  10  11      150.10      157.14     17.69 o 
  -8  10  11      172.46      156.62     15.76 o 
  -7  10  11        1.66       16.09     12.88 o 
  -6  10  11        9.31        7.60     12.37 o 
  -5  10  11       17.84       29.27     11.49 o 
  -4  10  11      256.25      234.80     15.56 o 
  -3  10  11       26.06       29.19     12.11 o 
  -2  10  11       22.43       21.44     11.34 o 
  -1  10  11       37.76       25.46     11.88 o 
   0  10  11       44.65       21.79     11.82 o 
   1  10  11      348.17      336.37     32.17 o 
   2  10  11       25.48       23.08     16.83 o 
   3  10  11      100.06       84.71     21.13 o 
   4  10  11       74.71       73.08     23.63 o 
   5  10  11       34.94      -22.45     25.20 o 
 -10  11  11      235.42      253.68     23.62 o 
  -9  11  11      348.95      334.95     22.38 o 
  -8  11  11        0.44       -2.86     13.53 o 
  -7  11  11      258.84      289.90     18.98 o 
  -6  11  11      480.35      519.26     23.82 o 
  -5  11  11        9.37       -2.10     11.89 o 
  -4  11  11       64.70       75.47     15.20 o 
  -3  11  11        2.21        0.87     11.99 o 
  -2  11  11      375.26      371.53     21.78 o 
  -1  11  11      837.38      901.76     29.69 o 
   0  11  11      120.60      109.50     14.45 o 
   1  11  11      246.44      382.84     35.18 o 
   2  11  11      150.46      138.32     27.71 o 
   3  11  11       10.88        1.22     25.84 o 
   4  11  11      336.11      305.72     37.64 o 
  -9  12  11       40.90       38.76     21.47 o 
  -8  12  11        0.97        7.83     15.75 o 
  -7  12  11       31.48       43.44     14.98 o 
  -6  12  11      396.38      490.60     24.49 o 
  -5  12  11      174.00      157.61     15.90 o 
  -4  12  11       69.37       46.48     13.55 o 
  -3  12  11      122.33      120.84     16.00 o 
  -2  12  11       72.83       64.73     16.06 o 
  -1  12  11       19.08       11.62     12.96 o 
   0  12  11      250.98      210.75     26.71 o 
   1  12  11      214.84      200.68     33.62 o 
   2  12  11      131.62       91.16     25.22 o 
   3  12  11        5.91      151.81     77.95 o 
  -8  13  11        5.73       10.69     17.74 o 
  -7  13  11       23.05       39.86     17.55 o 
  -6  13  11      292.39      291.23     23.73 o 
  -5  13  11        1.93       13.06     14.40 o 
  -4  13  11       57.19       41.37     14.23 o 
  -3  13  11      281.07      245.38     21.63 o 
  -2  13  11       10.17       48.90     21.43 o 
  -1  13  11       21.94       24.59     15.35 o 
   0  13  11       23.99       24.62     20.18 o 
   1  13  11      105.88      151.48     45.23 o 
   2  13  11       59.28      230.42     77.87 o 
  -6  14  11      111.68      107.62     21.26 o 
  -5  14  11       24.39        6.47     16.44 o 
  -4  14  11        0.08      -13.69     16.80 o 
  -3  14  11       76.36       29.16     18.43 o 
  -2  14  11      182.35      169.42     19.26 o 
  -1  14  11      119.28       79.60     25.75 o 
   0  14  11       28.32      -17.28     20.26 o 
 -14   0  12      585.84      835.71     62.45 o 
 -13   0  12      171.30      142.88     42.50 o 
 -12   0  12       31.11        9.46     40.99 o 
 -11   0  12      524.15      613.27     57.23 o 
 -10   0  12      163.86      178.83     21.62 o 
  -9   0  12       50.74       46.50     15.68 o 
  -8   0  12     2632.81     2634.41     68.40 o 
  -7   0  12      862.43      698.19     33.30 o 
  -6   0  12     3154.17     3113.60     59.29 o 
  -5   0  12     3069.48     3047.79     54.54 o 
  -4   0  12        1.14       -5.82      5.82 o 
  -3   0  12      501.67      596.26     23.30 o 
  -2   0  12        0.42        5.20      8.26 o 
  -1   0  12      210.51      206.38     12.85 o 
   0   0  12     6826.96     7631.91    166.00 o 
   1   0  12      151.75      141.50     14.15 o 
   2   0  12      129.56      116.51     14.74 o 
   3   0  12     2162.41     2287.37     63.85 o 
   4   0  12       98.64       72.46     17.99 o 
   5   0  12     1310.66     1337.54     73.69 o 
   6   0  12        1.74       -2.36     35.11 o 
   7   0  12      144.64      135.80     43.97 o 
 -14   1  12       46.16      115.33     52.85 o 
 -13   1  12        9.64       35.15     28.54 o 
 -12   1  12      208.49      231.82     21.95 o 
 -11   1  12      246.49      253.76     22.60 o 
 -10   1  12      177.41      182.00     20.27 o 
  -9   1  12        9.00       -4.19      9.26 o 
  -8   1  12      247.95      263.52     13.21 o 
  -7   1  12      721.63      690.64     19.63 o 
  -6   1  12      189.15      166.08      7.62 o 
  -5   1  12      100.00       91.08      6.43 o 
  -4   1  12       66.02       33.22      5.05 o 
  -3   1  12       15.38        2.66      4.88 o 
  -2   1  12      240.66      227.78      8.93 o 
  -1   1  12      670.89      769.69     17.04 o 
   0   1  12       51.72       69.90      6.99 o 
   1   1  12        4.11       -8.57      8.57 o 
   2   1  12     1406.32     1413.98     29.54 o 
   3   1  12        0.69       -3.98     10.30 o 
   4   1  12      207.95      190.88     19.19 o 
   5   1  12        4.82       -8.31     15.60 o 
   6   1  12      104.78       76.89     22.39 o 
   7   1  12      109.90       90.73     29.44 o 
 -14   2  12      247.72      418.18     60.87 o 
 -13   2  12       75.21       66.33     36.16 o 
 -12   2  12       16.95       22.62     19.40 o 
 -11   2  12      886.43     1052.44     39.19 o 
 -10   2  12      122.43       79.85     14.09 o 
  -9   2  12        0.92       -9.04      9.04 o 
  -8   2  12     1028.70      979.62     22.12 o 
  -7   2  12      777.70      687.76     15.69 o 
  -6   2  12      227.65      251.87     12.29 o 
  -5   2  12     1150.24     1196.09     21.03 o 
  -4   2  12     1027.90     1077.34     20.14 o 
  -3   2  12     2734.35     2651.63     42.26 o 
  -2   2  12      555.91      580.13     14.03 o 
  -1   2  12        4.53       -0.94      5.77 o 
   0   2  12     6478.05     6982.36     99.65 o 
   1   2  12      983.83      949.52     22.65 o 
   2   2  12      131.41      100.85     10.41 o 
   3   2  12      516.43      528.68     20.08 o 
   4   2  12       19.60       -9.67     11.84 o 
   5   2  12     1020.11     1061.05     51.21 o 
   6   2  12      154.11      124.21     22.53 o 
   7   2  12       41.93       18.18     23.00 o 
 -14   3  12      159.65      310.34     82.45 o 
 -13   3  12      249.95      340.12     46.51 o 
 -12   3  12      217.19      231.68     32.23 o 
 -11   3  12       37.50       24.87     16.74 o 
 -10   3  12       75.79       68.52     12.89 o 
  -9   3  12       81.11       80.69     10.91 o 
  -8   3  12      168.01      132.07     10.90 o 
  -7   3  12       25.34       -0.12      8.32 o 
  -6   3  12     4206.13     4125.35     69.96 o 
  -5   3  12     4857.71     4808.62     79.58 o 
  -4   3  12        9.23       -5.87      6.54 o 
  -3   3  12     2930.23     3110.60     52.56 o 
  -2   3  12      865.41      839.27     23.82 o 
  -1   3  12      591.79      600.05     17.73 o 
   0   3  12       96.81       92.29      9.12 o 
   1   3  12      123.08      101.45      9.91 o 
   2   3  12       30.68       25.31      9.51 o 
   3   3  12      153.70      130.21     12.75 o 
   4   3  12        5.29      -11.91     11.91 o 
   5   3  12      887.02      985.52     49.01 o 
   6   3  12      320.83      309.74     22.78 o 
   7   3  12       31.91       -0.51     20.90 o 
 -13   4  12      220.87      219.97     44.38 o 
 -12   4  12       26.10       38.98     28.71 o 
 -11   4  12      174.14      152.63     20.65 o 
 -10   4  12        1.12        0.92     12.91 o 
  -9   4  12      150.06      128.29     13.71 o 
  -8   4  12      107.90       91.94     11.55 o 
  -7   4  12        6.39       -8.80      8.80 o 
  -6   4  12       22.47        6.24      8.29 o 
  -5   4  12     4411.63     4764.45     79.26 o 
  -4   4  12        7.70       -7.31      7.31 o 
  -3   4  12      771.50      647.13     19.11 o 
  -2   4  12       47.41       37.58      7.97 o 
  -1   4  12      675.43      726.19     19.79 o 
   0   4  12      629.71      621.82     19.65 o 
   1   4  12      728.47      713.90     22.02 o 
   2   4  12      332.77      329.03     16.54 o 
   3   4  12      378.29      403.44     19.03 o 
   4   4  12      385.86      405.13     20.80 o 
   5   4  12       82.70       64.55     15.86 o 
   6   4  12       90.05       73.99     24.14 o 
   7   4  12       20.43        7.89     16.87 o 
 -13   5  12       66.49       67.06     50.16 o 
 -12   5  12       87.32      109.26     30.03 o 
 -11   5  12       15.41       10.46     18.56 o 
 -10   5  12      866.86      939.57     54.74 o 
  -9   5  12      976.26     1125.47     44.58 o 
  -8   5  12       85.46       77.27     11.59 o 
  -7   5  12        3.18       -9.27      9.27 o 
  -6   5  12     1432.38     1464.58     33.22 o 
  -5   5  12     2871.91     3020.16     56.75 o 
  -4   5  12     1352.32     1318.30     30.45 o 
  -3   5  12      237.96      203.95     12.99 o 
  -2   5  12     2096.95     2200.42     56.62 o 
  -1   5  12     2394.66     2600.17     47.22 o 
   0   5  12       37.63       43.47      9.12 o 
   1   5  12      376.54      423.52     17.73 o 
   2   5  12     1526.03     1634.46     38.36 o 
   3   5  12      657.65      665.32     24.05 o 
   4   5  12        4.86      -12.56     12.56 o 
   5   5  12      206.73      229.99     19.56 o 
   6   5  12      240.21      239.91     21.90 o 
   7   5  12       83.97       51.11     21.59 o 
 -13   6  12       63.71       85.19     29.16 o 
 -12   6  12      132.63      142.43     33.96 o 
 -11   6  12       22.81       21.34     23.02 o 
 -10   6  12      813.04      941.98     46.60 o 
  -9   6  12      739.52      799.65     29.64 o 
  -8   6  12       22.91        9.75     10.43 o 
  -7   6  12      986.47     1027.23     26.40 o 
  -6   6  12       76.71       72.87      9.98 o 
  -5   6  12      121.08      117.58     10.87 o 
  -4   6  12     1102.55     1153.23     31.50 o 
  -3   6  12        8.87       -9.18      9.18 o 
  -2   6  12      426.50      395.30     17.92 o 
  -1   6  12     2768.97     3054.72     54.23 o 
   0   6  12      225.68      237.01     12.76 o 
   1   6  12      335.76      403.54     17.52 o 
   2   6  12       14.04       17.49     11.15 o 
   3   6  12      170.36      166.47     14.98 o 
   4   6  12      649.88      695.92     25.84 o 
   5   6  12       20.25       -5.04     15.48 o 
   6   6  12      156.34      144.04     21.45 o 
 -12   7  12       25.36       36.32     25.00 o 
 -11   7  12        4.72        6.02     20.10 o 
 -10   7  12      409.62      511.92     27.11 o 
  -9   7  12       45.55       74.51     13.44 o 
  -8   7  12       24.99       22.37     11.52 o 
  -7   7  12      261.28      228.18     14.52 o 
  -6   7  12       54.90       42.10     10.04 o 
  -5   7  12      193.20      229.87     13.42 o 
  -4   7  12      748.83      789.77     25.59 o 
  -3   7  12       52.67       12.03     11.02 o 
  -2   7  12       88.92       83.26     11.46 o 
  -1   7  12        2.16       12.28     10.02 o 
   0   7  12       13.75       -2.15      9.01 o 
   1   7  12      149.15      170.24     13.13 o 
   2   7  12       66.65       76.47     13.00 o 
   3   7  12      407.66      394.67     20.54 o 
   4   7  12       56.08       43.83     14.54 o 
   5   7  12      130.32      122.20     19.34 o 
   6   7  12      206.09      195.45     25.27 o 
 -12   8  12      146.10      192.69     49.90 o 
 -11   8  12      145.23      113.19     21.03 o 
 -10   8  12      366.95      347.08     20.91 o 
  -9   8  12       71.95       77.89     13.84 o 
  -8   8  12       36.99       32.78     12.49 o 
  -7   8  12      850.34      889.77     26.74 o 
  -6   8  12        0.15       -2.39      9.85 o 
  -5   8  12      241.93      255.01     15.71 o 
  -4   8  12     1841.76     2039.80     54.78 o 
  -3   8  12      173.31      160.55     13.66 o 
  -2   8  12      633.69      648.06     23.34 o 
  -1   8  12      926.44      994.56     27.07 o 
   0   8  12       67.89       46.32     10.25 o 
   1   8  12      508.58      577.63     21.05 o 
   2   8  12      542.92      515.07     22.29 o 
   3   8  12       74.51       44.04     14.54 o 
   4   8  12      941.89     1078.54     38.93 o 
   5   8  12       81.40       56.72     22.34 o 
   6   8  12      115.31        1.34     71.76 o 
 -11   9  12        3.61       -2.27     14.80 o 
 -10   9  12       12.42       10.70     13.86 o 
  -9   9  12       26.00        4.01     13.73 o 
  -8   9  12      212.52      181.51     15.60 o 
  -7   9  12        2.78       13.68     11.96 o 
  -6   9  12        1.50       -7.77     10.89 o 
  -5   9  12       35.24       38.68     11.47 o 
  -4   9  12        1.67       38.54     12.45 o 
  -3   9  12        0.22      -11.03     11.03 o 
  -2   9  12       22.05       21.96     11.09 o 
  -1   9  12        0.04       -9.17     10.86 o 
   0   9  12       31.34       13.35     11.74 o 
   1   9  12      220.68      229.83     16.04 o 
   2   9  12        3.52      -11.77     12.64 o 
   3   9  12       29.85       27.52     18.07 o 
   4   9  12       63.56       71.76     18.99 o 
   5   9  12        4.95      -20.27     20.27 o 
 -11  10  12        1.58       -3.99     15.38 o 
 -10  10  12      213.93      246.24     20.82 o 
  -9  10  12       55.20       57.13     14.42 o 
  -8  10  12        4.89       16.14     13.82 o 
  -7  10  12      787.38      906.10     29.18 o 
  -6  10  12       24.82       24.32     12.85 o 
  -5  10  12       12.35       11.44     12.20 o 
  -4  10  12     1613.79     1694.36     60.99 o 
  -3  10  12       65.07       36.77     13.30 o 
  -2  10  12      423.99      412.64     22.94 o 
  -1  10  12      357.72      354.73     19.11 o 
   0  10  12        0.44       -7.82     11.56 o 
   1  10  12      283.70      304.66     25.58 o 
   2  10  12        8.09       -4.23     18.01 o 
   3  10  12       22.63       17.21     23.01 o 
   4  10  12      831.13      898.00     58.36 o 
 -10  11  12       82.63       90.20     17.87 o 
  -9  11  12       41.91       50.07     15.54 o 
  -8  11  12       32.14       29.73     14.48 o 
  -7  11  12       14.68       31.45     14.12 o 
  -6  11  12      313.82      309.78     19.67 o 
  -5  11  12      215.35      171.82     16.03 o 
  -4  11  12       70.29       60.04     13.36 o 
  -3  11  12        3.02        3.90     12.30 o 
  -2  11  12      120.78      114.87     14.26 o 
  -1  11  12       29.19        4.96     12.91 o 
   0  11  12       21.38        5.12     13.89 o 
   1  11  12       47.34       38.04     19.11 o 
   2  11  12        2.80      -16.00     25.16 o 
   3  11  12        3.47       84.42     42.17 o 
   4  11  12        0.94      -56.50     56.50 o 
  -9  12  12       82.31       81.45     19.28 o 
  -8  12  12        2.68        5.55     14.97 o 
  -7  12  12      278.95      288.19     19.35 o 
  -6  12  12      150.49      141.95     16.86 o 
  -5  12  12       11.21      -11.93     13.55 o 
  -4  12  12      157.40      153.63     16.19 o 
  -3  12  12        0.23       -6.98     13.94 o 
  -2  12  12      246.80      236.85     19.03 o 
  -1  12  12       30.85       36.78     14.57 o 
   0  12  12        9.34       14.15     17.21 o 
   1  12  12      420.76      559.50     47.19 o 
   2  12  12       37.23        3.59     31.53 o 
   3  12  12        0.04      -67.27     80.93 o 
  -8  13  12       47.80       55.18     29.05 o 
  -7  13  12       82.92       89.01     18.44 o 
  -6  13  12      343.23      329.53     23.00 o 
  -5  13  12      137.04      108.37     16.13 o 
  -4  13  12        0.13      -13.55     13.55 o 
  -3  13  12       52.85       29.28     15.63 o 
  -2  13  12      176.13      145.94     18.08 o 
  -1  13  12      354.58      259.42     25.89 o 
   0  13  12       11.31        3.94     17.55 o 
   1  13  12      164.53      184.32     42.03 o 
  -6  14  12       28.93       39.44     28.04 o 
  -5  14  12        1.70       -8.91     18.78 o 
  -4  14  12        2.83      -14.47     14.47 o 
  -3  14  12      141.92       70.99     18.77 o 
  -2  14  12       89.35       55.36     18.76 o 
  -1  14  12        1.83      -12.19     18.68 o 
 -14   1  13      415.17      643.59     39.93 o 
 -13   1  13        2.43       15.29     40.26 o 
 -12   1  13      106.19       99.67     31.15 o 
 -11   1  13     1476.58     1689.64     64.73 o 
 -10   1  13      161.88      173.49     14.65 o 
  -9   1  13      569.96      580.85     24.33 o 
  -8   1  13     1283.05     1266.79     26.39 o 
  -7   1  13     3245.41     3119.25     49.48 o 
  -6   1  13     4071.84     4131.20     57.23 o 
  -5   1  13      732.54      579.30     17.04 o 
  -4   1  13        6.97       -6.04      6.04 o 
  -3   1  13     1490.96     1708.84     32.81 o 
  -2   1  13      205.20      188.95      9.69 o 
  -1   1  13        1.06        8.72      7.08 o 
   0   1  13     7730.41     8415.00    126.02 o 
   1   1  13      227.65      244.23     12.26 o 
   2   1  13      226.31      250.59     14.63 o 
   3   1  13     1241.21     1217.32     46.63 o 
   4   1  13      157.58      155.18     19.28 o 
   5   1  13      971.81     1056.10     56.86 o 
   6   1  13       12.91        0.44     24.22 o 
   7   1  13       12.36      -15.18     27.07 o 
 -14   2  13       11.75      147.43     51.63 o 
 -13   2  13       41.65       18.37     27.85 o 
 -12   2  13      192.49      205.89     30.23 o 
 -11   2  13       63.06       84.02     22.56 o 
 -10   2  13       96.11       72.56     12.48 o 
  -9   2  13       66.87       54.19     12.13 o 
  -8   2  13      202.36      194.02     11.87 o 
  -7   2  13      250.36      242.64     11.59 o 
  -6   2  13      933.67      874.04     21.13 o 
  -5   2  13     1146.97     1133.55     23.97 o 
  -4   2  13        5.79       -6.03      6.03 o 
  -3   2  13        7.19       10.47      6.43 o 
  -2   2  13     1582.01     1679.45     30.26 o 
  -1   2  13     1068.66     1246.61     25.63 o 
   0   2  13      401.14      482.81     16.82 o 
   1   2  13     1384.18     1474.93     36.77 o 
   2   2  13        2.90       -5.38     11.01 o 
   3   2  13      785.07      811.43     31.68 o 
   4   2  13        7.67      -15.73     15.73 o 
   5   2  13       71.82       65.62     20.51 o 
   6   2  13      228.64      217.06     25.02 o 
   7   2  13      181.78      147.06     40.99 o 
 -14   3  13      224.04      453.27     66.76 o 
 -13   3  13        9.94        2.04     37.68 o 
 -12   3  13        0.14        9.40     27.16 o 
 -11   3  13      524.35      439.09     48.05 o 
 -10   3  13      161.87      157.74     21.56 o 
  -9   3  13      353.10      366.45     21.31 o 
  -8   3  13      172.57      158.37     11.84 o 
  -7   3  13      106.36       92.80     10.38 o 
  -6   3  13      620.08      655.84     19.71 o 
  -5   3  13        7.67       -7.72      7.72 o 
  -4   3  13       17.12       -2.97      7.13 o 
  -3   3  13      497.49      552.26     18.60 o 
  -2   3  13       12.37       -2.98      7.24 o 
  -1   3  13      943.94     1023.34     24.85 o 
   0   3  13      321.51      330.48     15.42 o 
   1   3  13      269.18      241.23     13.44 o 
   2   3  13     1447.13     1469.07     36.67 o 
   3   3  13      972.76     1022.51     29.33 o 
   4   3  13        2.65      -15.61     15.61 o 
   5   3  13     1085.02     1266.37     68.88 o 
   6   3  13       25.15        3.57     20.13 o 
   7   3  13        6.13       -8.39     25.97 o 
 -13   4  13       19.81       39.42     54.22 o 
 -12   4  13      145.90      163.84     43.52 o 
 -11   4  13      100.97      103.07     18.41 o 
 -10   4  13      117.97       84.57     14.14 o 
  -9   4  13      201.60      172.30     14.11 o 
  -8   4  13      526.96      541.56     21.13 o 
  -7   4  13      153.45      116.87     11.10 o 
  -6   4  13     2403.01     2485.62     46.02 o 
  -5   4  13     2219.19     2336.29     49.96 o 
  -4   4  13     3264.45     3469.16     63.11 o 
  -3   4  13       99.05       64.80      9.71 o 
  -2   4  13      159.78      168.89     10.28 o 
  -1   4  13      947.39     1079.55     26.48 o 
   0   4  13       34.69       32.32      9.38 o 
   1   4  13        2.78       -9.35      9.35 o 
   2   4  13      244.14      302.69     16.83 o 
   3   4  13     1210.66     1330.32     45.89 o 
   4   4  13      341.98      355.94     20.22 o 
   5   4  13      223.27      240.95     20.17 o 
   6   4  13      240.44      226.47     31.52 o 
 -13   5  13      173.37      195.58     55.82 o 
 -12   5  13       58.58       81.98     27.63 o 
 -11   5  13       27.48       21.73     22.22 o 
 -10   5  13      337.20      343.46     33.22 o 
  -9   5  13       82.45      113.74     15.01 o 
  -8   5  13      378.10      379.05     22.45 o 
  -7   5  13      212.51      206.54     12.61 o 
  -6   5  13       63.87       52.06     10.24 o 
  -5   5  13     1287.83     1341.86     31.13 o 
  -4   5  13      127.09       74.16     10.44 o 
  -3   5  13      379.24      367.80     17.63 o 
  -2   5  13       25.32       33.30      8.95 o 
  -1   5  13     1614.17     1726.45     35.14 o 
   0   5  13      145.31      131.23     11.21 o 
   1   5  13      221.78      253.60     14.52 o 
   2   5  13        4.23       -1.39     11.16 o 
   3   5  13      245.88      284.40     17.36 o 
   4   5  13      303.51      307.85     18.97 o 
   5   5  13       13.36      -15.15     15.15 o 
   6   5  13       32.79        0.78     18.15 o 
 -13   6  13       20.95       39.90     26.73 o 
 -12   6  13       64.88       56.51     32.92 o 
 -11   6  13       59.19       52.25     29.35 o 
 -10   6  13      188.03      229.39     22.15 o 
  -9   6  13      560.15      621.87     25.82 o 
  -8   6  13      470.09      506.88     29.90 o 
  -7   6  13        6.84        6.19      9.88 o 
  -6   6  13       67.71       66.14     10.98 o 
  -5   6  13     2073.49     2201.71     45.30 o 
  -4   6  13     1057.39     1038.81     34.45 o 
  -3   6  13      143.87       82.24     12.07 o 
  -2   6  13       71.31       62.20     11.06 o 
  -1   6  13      669.41      722.39     21.17 o 
   0   6  13       21.37       14.18      9.52 o 
   1   6  13      104.24      107.83     12.33 o 
   2   6  13      476.16      541.31     22.56 o 
   3   6  13      764.50      824.50     27.42 o 
   4   6  13       17.49       -8.68     17.61 o 
   5   6  13       15.86      -16.31     16.58 o 
   6   6  13       97.89       80.27     29.87 o 
 -12   7  13       27.97       49.36     31.17 o 
 -11   7  13       45.39       63.67     18.40 o 
 -10   7  13     1037.34     1164.21     37.25 o 
  -9   7  13        0.12        0.82     12.29 o 
  -8   7  13       16.05        6.61     11.85 o 
  -7   7  13      780.47      874.37     24.69 o 
  -6   7  13      120.67       87.83     11.49 o 
  -5   7  13      212.62      224.56     14.14 o 
  -4   7  13       48.17       39.80     11.86 o 
  -3   7  13       21.71       -1.25     10.69 o 
  -2   7  13     1711.98     1891.68     42.75 o 
  -1   7  13       99.32       68.61     11.44 o 
   0   7  13        0.07       -9.32      9.32 o 
   1   7  13      699.59      780.86     27.11 o 
   2   7  13        0.16       -2.41     11.57 o 
   3   7  13       78.70       66.53     15.21 o 
   4   7  13      629.33      662.36     27.81 o 
   5   7  13        0.15      -15.54     15.54 o 
 -12   8  13        0.10       28.22     20.62 o 
 -11   8  13        0.19        6.39     15.60 o 
 -10   8  13      190.63      195.64     18.47 o 
  -9   8  13       37.24       36.16     13.47 o 
  -8   8  13       47.06       44.85     12.61 o 
  -7   8  13        2.37       15.02     11.16 o 
  -6   8  13      191.58      149.65     13.66 o 
  -5   8  13       19.50       19.91     10.77 o 
  -4   8  13      127.17      112.30     13.46 o 
  -3   8  13       81.01       69.28     12.94 o 
  -2   8  13      250.41      267.80     16.34 o 
  -1   8  13       17.94        5.01     10.83 o 
   0   8  13        2.04      -11.04     11.04 o 
   1   8  13       12.12        3.38     11.67 o 
   2   8  13       32.82       14.91     14.09 o 
   3   8  13       33.71       19.76     13.29 o 
   4   8  13       27.30       30.15     19.08 o 
   5   8  13        0.50      -17.51     17.51 o 
 -11   9  13       36.92       35.04     15.50 o 
 -10   9  13      314.28      324.82     21.53 o 
  -9   9  13        0.15       -7.75     12.87 o 
  -8   9  13        1.18       -3.52     13.66 o 
  -7   9  13     1122.90     1231.59     32.12 o 
  -6   9  13      110.10       97.68     13.23 o 
  -5   9  13        0.96       13.60     11.30 o 
  -4   9  13     1165.00     1331.33     44.98 o 
  -3   9  13      294.20      267.82     18.02 o 
  -2   9  13      722.98      775.69     25.54 o 
  -1   9  13      182.56      149.93     15.10 o 
   0   9  13       15.10       -8.67     11.54 o 
   1   9  13      670.93      718.55     32.50 o 
   2   9  13        1.27       -9.62     13.58 o 
   3   9  13       57.44       40.18     18.42 o 
   4   9  13      923.50     1020.95     48.25 o 
 -11  10  13        4.74       19.72     19.97 o 
 -10  10  13        4.88       41.94     15.43 o 
  -9  10  13        1.01        1.85     13.55 o 
  -8  10  13      149.96      156.39     16.97 o 
  -7  10  13       10.91       42.03     13.81 o 
  -6  10  13      155.29      118.13     15.00 o 
  -5  10  13      518.31      509.27     22.59 o 
  -4  10  13        2.34        7.29     12.65 o 
  -3  10  13        0.66      -11.99     11.99 o 
  -2  10  13      280.12      271.25     17.82 o 
  -1  10  13      115.46      106.17     14.99 o 
   0  10  13       69.79       50.04     14.90 o 
   1  10  13       27.09       13.24     22.24 o 
   2  10  13        3.10        4.71     21.37 o 
   3  10  13       38.15       16.82     21.89 o 
   4  10  13       29.77      -14.28     42.03 o 
 -10  11  13      139.89      178.31     20.87 o 
  -9  11  13      155.25      145.86     17.92 o 
  -8  11  13        1.69       18.09     14.83 o 
  -7  11  13      591.37      700.92     27.95 o 
  -6  11  13       57.20       44.00     14.47 o 
  -5  11  13      176.80      156.66     16.13 o 
  -4  11  13      468.45      481.24     24.33 o 
  -3  11  13       39.27       32.18     14.81 o 
  -2  11  13      605.07      662.59     37.49 o 
  -1  11  13       98.26       70.87     15.06 o 
   0  11  13       20.43      -14.72     14.72 o 
   1  11  13      224.83      193.86     26.09 o 
   2  11  13       47.55       58.41     30.05 o 
   3  11  13        2.59       -7.46     48.69 o 
  -9  12  13      231.07      280.69     28.92 o 
  -8  12  13      200.00      199.59     18.71 o 
  -7  12  13       82.06      115.26     16.92 o 
  -6  12  13      254.74      240.63     19.42 o 
  -5  12  13       63.81       57.10     15.08 o 
  -4  12  13        3.02      -10.69     13.19 o 
  -3  12  13        0.52      -13.94     13.94 o 
  -2  12  13      240.22      227.12     23.92 o 
  -1  12  13      650.98      719.26     45.15 o 
   0  12  13      163.18      138.31     26.26 o 
   1  12  13        6.43      -10.90     21.64 o 
   2  12  13      135.73      -25.86     36.98 o 
  -7  13  13      128.94      137.00     20.53 o 
  -6  13  13       11.05       18.77     15.93 o 
  -5  13  13       99.43       46.20     16.26 o 
  -4  13  13       35.17       33.24     17.45 o 
  -3  13  13       30.78       14.72     16.13 o 
  -2  13  13       30.52        7.78     17.55 o 
  -1  13  13        1.19        5.82     18.22 o 
   0  13  13       54.24       57.99     30.35 o 
  -5  14  13       71.54        4.20     35.06 o 
  -4  14  13       78.25       32.77     27.47 o 
  -3  14  13        8.84       35.44     40.09 o 
  -2  14  13       78.73       41.15     41.61 o 
 -14   0  14      299.30      516.98     53.53 o 
 -13   0  14        6.53      -17.79     36.21 o 
 -12   0  14      575.76      606.98     40.84 o 
 -11   0  14      857.11      875.03     82.68 o 
 -10   0  14      198.90      210.20     21.99 o 
  -9   0  14     3743.27     4162.54    100.71 o 
  -8   0  14      736.64      747.30     49.94 o 
  -7   0  14     5363.10     5625.62    127.66 o 
  -6   0  14     4651.83     4839.88     98.24 o 
  -5   0  14       49.24       17.96     12.14 o 
  -4   0  14      171.50      169.23     14.18 o 
  -3   0  14       92.65      139.82     12.55 o 
  -2   0  14      402.52      412.66     25.05 o 
  -1   0  14     1215.76     1346.47     38.38 o 
   0   0  14      868.17     1024.89     35.99 o 
   1   0  14       69.10       55.47     14.23 o 
   2   0  14     3726.80     4164.24    136.42 o 
   3   0  14       70.13       25.72     24.32 o 
   4   0  14        4.36      -26.91     31.90 o 
   5   0  14      381.14      421.80     68.83 o 
   6   0  14      357.39      251.68    104.12 o 
 -14   1  14       10.17      136.23     30.15 o 
 -13   1  14        1.63      -23.23     24.43 o 
 -12   1  14        9.24       13.60     25.54 o 
 -11   1  14       78.29       99.05     27.44 o 
 -10   1  14       10.33       18.72     15.78 o 
  -9   1  14      174.56      166.30     14.85 o 
  -8   1  14      317.03      299.40     14.94 o 
  -7   1  14      239.07      214.23     11.46 o 
  -6   1  14      229.39      182.05     10.14 o 
  -5   1  14       92.53       46.52      9.21 o 
  -4   1  14        7.32       -7.17      7.17 o 
  -3   1  14      642.62      748.88     19.85 o 
  -2   1  14       50.92       63.09      8.23 o 
  -1   1  14       71.32       86.67      8.85 o 
   0   1  14      281.68      284.62     13.58 o 
   1   1  14       34.92       35.52      9.70 o 
   2   1  14      321.54      355.13     24.41 o 
   3   1  14      371.73      345.41     23.39 o 
   4   1  14       51.02       33.57     17.02 o 
   5   1  14        2.69      -16.67     22.75 o 
   6   1  14        4.52       -0.16     27.21 o 
 -14   2  14      172.47      320.65     59.92 o 
 -13   2  14       48.68       36.92     39.32 o 
 -12   2  14       49.47       45.66     30.60 o 
 -11   2  14      800.69      830.43     42.57 o 
 -10   2  14        0.68       -2.71     12.86 o 
  -9   2  14     1136.66     1234.47     30.04 o 
  -8   2  14       60.74       62.60     11.00 o 
  -7   2  14      530.06      483.56     16.32 o 
  -6   2  14     2891.35     2745.47     46.13 o 
  -5   2  14        0.95       -7.24      7.24 o 
  -4   2  14       59.06       62.56      8.26 o 
  -3   2  14     1152.76     1213.35     28.19 o 
  -2   2  14       96.08      101.12      9.70 o 
  -1   2  14      920.70      995.18     25.79 o 
   0   2  14      148.84      181.12     14.09 o 
   1   2  14      282.75      318.45     18.13 o 
   2   2  14     2104.41     2249.19     65.96 o 
   3   2  14       83.54       85.67     16.88 o 
   4   2  14      110.84       94.62     19.16 o 
   5   2  14     1019.32     1049.21     62.23 o 
   6   2  14        5.31      -16.47     24.42 o 
 -13   3  14       13.42       19.89     28.71 o 
 -12   3  14      304.00      340.75     44.39 o 
 -11   3  14       87.40       88.75     29.58 o 
 -10   3  14       16.48        9.28     12.49 o 
  -9   3  14        9.53        3.30     11.32 o 
  -8   3  14     1871.57     1966.38     39.82 o 
  -7   3  14      455.87      430.76     15.93 o 
  -6   3  14       11.10       14.33      8.49 o 
  -5   3  14      299.91      264.40     12.63 o 
  -4   3  14     1638.93     1740.00     31.48 o 
  -3   3  14        8.67       -9.34      9.34 o 
  -2   3  14      215.29      249.71     11.98 o 
  -1   3  14       25.87       43.50      9.12 o 
   0   3  14       18.87       20.78     11.13 o 
   1   3  14      419.81      456.96     21.79 o 
   2   3  14      116.09      133.17     15.90 o 
   3   3  14     1487.77     1531.44     48.81 o 
   4   3  14      854.84      923.34     50.83 o 
   5   3  14        0.26      -19.75     20.93 o 
   6   3  14      348.33      335.55     40.98 o 
 -13   4  14      134.14      109.53     38.45 o 
 -12   4  14       26.64       74.21     36.18 o 
 -11   4  14      119.04      109.84     24.59 o 
 -10   4  14      117.52       78.90     16.76 o 
  -9   4  14      310.66      325.42     17.50 o 
  -8   4  14       35.40       60.09     11.06 o 
  -7   4  14      428.36      407.02     17.05 o 
  -6   4  14      730.86      731.41     21.11 o 
  -5   4  14       86.08       41.78      9.83 o 
  -4   4  14       11.20       -1.15      8.74 o 
  -3   4  14       76.78       55.48      9.75 o 
  -2   4  14        1.27       -2.80      8.13 o 
  -1   4  14      972.41     1017.24     26.09 o 
   0   4  14      584.16      659.81     21.67 o 
   1   4  14        7.97        6.18     10.26 o 
   2   4  14      444.65      449.11     22.26 o 
   3   4  14      274.55      296.35     23.03 o 
   4   4  14      101.86       74.95     23.64 o 
   5   4  14      269.52      258.47     28.23 o 
   6   4  14       19.85      -22.65     22.65 o 
 -13   5  14       33.73       69.53     34.59 o 
 -12   5  14      262.82      253.33     27.73 o 
 -11   5  14      399.34      446.54     29.99 o 
 -10   5  14        4.60       11.50     14.10 o 
  -9   5  14      545.88      522.04     31.75 o 
  -8   5  14      666.00      732.04     22.72 o 
  -7   5  14        7.78        0.72     10.11 o 
  -6   5  14      574.40      587.04     20.79 o 
  -5   5  14      243.61      229.45     13.55 o 
  -4   5  14      359.39      340.92     18.16 o 
  -3   5  14      179.27      188.96     13.77 o 
  -2   5  14       64.00       59.88      9.76 o 
  -1   5  14      555.37      655.18     20.49 o 
   0   5  14      125.10      109.26     11.77 o 
   1   5  14      210.32      214.10     14.61 o 
   2   5  14       46.78       35.08     12.42 o 
   3   5  14      916.83     1021.77     47.20 o 
   4   5  14      294.79      317.54     20.99 o 
   5   5  14       27.82      -20.97     21.75 o 
   6   5  14       48.18      -64.32     64.32 o 
 -13   6  14      111.20      158.85     56.30 o 
 -12   6  14       49.04       50.45     34.60 o 
 -11   6  14      131.69      157.87     29.66 o 
 -10   6  14      749.88      833.64     28.72 o 
  -9   6  14        0.90       -3.56     11.91 o 
  -8   6  14       46.28       49.86     11.73 o 
  -7   6  14      794.51      759.60     24.83 o 
  -6   6  14        3.19        6.70      9.99 o 
  -5   6  14        8.99        9.83      9.88 o 
  -4   6  14      355.20      345.13     18.07 o 
  -3   6  14       14.82        0.62     11.06 o 
  -2   6  14      674.83      691.22     22.52 o 
  -1   6  14       10.00       -7.65      9.16 o 
   0   6  14      592.60      682.29     26.98 o 
   1   6  14      537.64      498.40     21.37 o 
   2   6  14      248.14      252.64     17.97 o 
   3   6  14      344.65      386.83     21.96 o 
   4   6  14      143.99      127.42     17.19 o 
   5   6  14       71.62       60.29     21.21 o 
 -12   7  14       55.27       53.17     41.33 o 
 -11   7  14       32.47       31.10     16.88 o 
 -10   7  14       55.64       85.06     16.24 o 
  -9   7  14      215.51      196.83     16.95 o 
  -8   7  14      716.32      735.18     25.31 o 
  -7   7  14      100.06       98.67     13.41 o 
  -6   7  14       85.54       74.84     12.29 o 
  -5   7  14      119.60      116.13     12.65 o 
  -4   7  14       46.10       42.96     12.33 o 
  -3   7  14       25.43       22.04     11.72 o 
  -2   7  14      166.37      168.06     13.45 o 
  -1   7  14        8.84      -10.68     10.76 o 
   0   7  14      107.58      123.08     13.14 o 
   1   7  14       41.23       48.79     12.81 o 
   2   7  14       84.57       62.96     20.09 o 
   3   7  14      281.16      309.78     29.65 o 
   4   7  14      281.37      301.17     25.65 o 
   5   7  14        2.80      -23.89     23.89 o 
 -12   8  14       10.32       -1.79     23.03 o 
 -11   8  14        9.57       12.38     15.30 o 
 -10   8  14      556.70      674.50     30.38 o 
  -9   8  14       91.02       67.60     14.27 o 
  -8   8  14       27.81       22.91     11.94 o 
  -7   8  14     1387.41     1451.72     42.61 o 
  -6   8  14        0.57       -3.90     11.47 o 
  -5   8  14      380.49      435.87     20.62 o 
  -4   8  14       57.89       50.96     13.37 o 
  -3   8  14      113.92       84.80     13.85 o 
  -2   8  14     1107.96     1186.52     34.73 o 
  -1   8  14        7.04       -1.58     11.80 o 
   0   8  14       43.42       20.66     12.29 o 
   1   8  14     1045.85     1147.84     46.99 o 
   2   8  14      118.88       87.28     16.28 o 
   3   8  14      417.91      441.49     30.49 o 
   4   8  14      204.18      199.79     25.23 o 
 -11   9  14        1.90        3.44     15.10 o 
 -10   9  14       89.17       83.68     16.63 o 
  -9   9  14       71.79       51.88     14.39 o 
  -8   9  14       23.02       24.42     12.60 o 
  -7   9  14       16.35       46.05     12.97 o 
  -6   9  14      476.97      436.01     21.07 o 
  -5   9  14      146.00      144.15     14.97 o 
  -4   9  14       66.66       38.31     13.82 o 
  -3   9  14        1.45       -7.49     12.67 o 
  -2   9  14       21.72       16.82     12.02 o 
  -1   9  14      285.98      276.19     18.19 o 
   0   9  14        6.02      -12.34     12.34 o 
   1   9  14        4.28       10.46     15.15 o 
   2   9  14        1.58       -5.81     16.29 o 
   3   9  14        1.09        1.96     16.46 o 
   4   9  14        0.19      -22.24     30.70 o 
 -10  10  14      265.94      308.67     22.32 o 
  -9  10  14       11.48       -5.49     14.17 o 
  -8  10  14       45.97       45.96     14.48 o 
  -7  10  14      745.76      839.12     29.43 o 
  -6  10  14      361.24      396.52     20.90 o 
  -5  10  14      348.14      370.00     19.97 o 
  -4  10  14      175.72      174.26     17.53 o 
  -3  10  14        1.50       -3.78     13.37 o 
  -2  10  14      552.67      566.06     25.36 o 
  -1  10  14       56.01       37.61     14.56 o 
   0  10  14       51.89       11.86     15.38 o 
   1  10  14      146.62      131.01     32.82 o 
   2  10  14       12.10       -6.61     29.45 o 
   3  10  14       71.97       60.89     29.46 o 
 -10  11  14       16.49       64.39     41.31 o 
  -9  11  14       22.91       31.74     15.17 o 
  -8  11  14      345.85      433.69     24.37 o 
  -7  11  14      363.18      464.67     24.36 o 
  -6  11  14        0.07        9.80     19.64 o 
  -5  11  14       86.57       82.09     14.96 o 
  -4  11  14       40.34       33.71     14.97 o 
  -3  11  14       14.16        3.98     13.92 o 
  -2  11  14       33.04       24.29     15.24 o 
  -1  11  14       78.34       61.60     15.85 o 
   0  11  14       88.06       51.32     22.25 o 
   1  11  14       12.14      -20.43     25.54 o 
   2  11  14        4.13      -10.63     27.34 o 
  -8  12  14       11.41       40.99     16.39 o 
  -7  12  14      213.22      220.68     20.04 o 
  -6  12  14        3.02       -7.35     17.79 o 
  -5  12  14      146.24      113.86     17.11 o 
  -4  12  14       45.74       26.83     14.55 o 
  -3  12  14       24.64       13.33     16.60 o 
  -2  12  14      122.53      141.11     21.55 o 
  -1  12  14       35.67       34.51     15.97 o 
   0  12  14        0.37       -5.10     18.67 o 
   1  12  14       83.07       38.32     37.36 o 
  -7  13  14      139.75      162.66     28.81 o 
  -6  13  14       19.65        6.78     18.24 o 
  -5  13  14        9.65       61.62     31.75 o 
  -4  13  14       63.05       58.95     23.96 o 
  -3  13  14       15.95        0.01     22.01 o 
  -2  13  14        0.36        4.61     17.29 o 
  -1  13  14      294.64      287.97     32.66 o 
 -14   1  15      147.10      295.83     54.52 o 
 -13   1  15       24.80       21.97     33.57 o 
 -12   1  15      291.10      305.86     30.53 o 
 -11   1  15      159.35       84.65     22.48 o 
 -10   1  15       43.62       35.57     13.45 o 
  -9   1  15     2900.84     3080.81     66.08 o 
  -8   1  15        1.59      -10.86     10.86 o 
  -7   1  15        0.12        0.29     11.42 o 
  -6   1  15     1443.28     1658.35     37.45 o 
  -5   1  15       34.68       -9.32      9.32 o 
  -4   1  15      222.51      201.12     11.47 o 
  -3   1  15      375.65      429.78     15.23 o 
  -2   1  15      128.77      164.86     10.45 o 
  -1   1  15     2136.82     2542.82     47.74 o 
   0   1  15      548.29      568.47     20.34 o 
   1   1  15      129.35       97.57     14.49 o 
   2   1  15     3101.62     3451.45    123.61 o 
   3   1  15       11.83        0.94     17.32 o 
   4   1  15      247.35      231.09     27.61 o 
   5   1  15      571.13      394.92     74.91 o 
   6   1  15      207.82      100.46     95.80 o 
 -14   2  15       55.86      190.97     68.20 o 
 -13   2  15        0.93       32.42     32.20 o 
 -12   2  15       33.40       39.43     29.24 o 
 -11   2  15      231.30      253.33     39.29 o 
 -10   2  15      319.11      314.91     25.69 o 
  -9   2  15        9.85       17.03     12.53 o 
  -8   2  15      951.49      938.75     28.12 o 
  -7   2  15      938.14     1019.30     30.71 o 
  -6   2  15      102.74       86.05     12.67 o 
  -5   2  15      194.53      174.43     13.97 o 
  -4   2  15      568.02      592.25     19.52 o 
  -3   2  15      559.75      552.68     18.84 o 
  -2   2  15       44.75       32.08     10.58 o 
  -1   2  15       38.86       44.67     11.38 o 
   0   2  15      281.77      299.75     18.04 o 
   1   2  15       88.86       84.70     14.47 o 
   2   2  15        0.31       27.49     14.24 o 
   3   2  15      269.65      261.89     23.00 o 
   4   2  15      268.03      313.31     27.88 o 
   5   2  15       58.60       45.23     25.72 o 
   6   2  15        1.44      -58.53    118.08 o 
 -13   3  15        2.00       40.26     33.00 o 
 -12   3  15       93.55      116.41     28.94 o 
 -11   3  15      290.53      317.70     26.82 o 
 -10   3  15       15.98       12.42     14.52 o 
  -9   3  15     1039.42     1067.22     51.75 o 
  -8   3  15      356.25      349.64     20.39 o 
  -7   3  15       41.37       28.35      9.66 o 
  -6   3  15     2221.23     2445.59     49.89 o 
  -5   3  15       23.04       -8.98      8.98 o 
  -4   3  15      269.38      273.36     14.03 o 
  -3   3  15      314.75      323.15     17.13 o 
  -2   3  15       84.54       62.49     11.50 o 
  -1   3  15      416.95      436.25     20.03 o 
   0   3  15      661.41      702.12     25.61 o 
   1   3  15       78.19       56.20     14.27 o 
   2   3  15     1109.30     1168.74     48.23 o 
   3   3  15        8.76        1.73     16.10 o 
   4   3  15      358.94      415.95     51.12 o 
   5   3  15      114.77      118.74     25.59 o 
 -13   4  15        9.67       36.28     20.37 o 
 -12   4  15      571.35      751.42     65.66 o 
 -11   4  15      404.54      533.84     36.00 o 
 -10   4  15      312.69      298.33     31.33 o 
  -9   4  15       76.09       82.68     13.60 o 
  -8   4  15     1005.55     1141.71     29.22 o 
  -7   4  15      326.83      357.32     16.08 o 
  -6   4  15      521.76      490.10     19.44 o 
  -5   4  15        2.32      -11.26     11.26 o 
  -4   4  15     1420.71     1389.21     32.00 o 
  -3   4  15      285.61      269.46     14.42 o 
  -2   4  15      150.00      153.02     11.46 o 
  -1   4  15      238.37      251.86     15.76 o 
   0   4  15        4.19      -11.81     11.81 o 
   1   4  15     1108.23     1193.14     36.05 o 
   2   4  15       35.12       24.25     15.16 o 
   3   4  15      135.14      132.59     23.58 o 
   4   4  15      708.49      814.78     57.46 o 
   5   4  15      229.87      237.70     39.89 o 
 -13   5  15       68.21       94.49     53.73 o 
 -12   5  15      131.69      187.06     47.96 o 
 -11   5  15      213.18      265.35     27.69 o 
 -10   5  15      240.13      262.19     30.11 o 
  -9   5  15       73.87       55.48     12.69 o 
  -8   5  15      252.77      261.38     16.17 o 
  -7   5  15      885.61      899.06     26.20 o 
  -6   5  15      168.13      157.29     12.84 o 
  -5   5  15       82.45       55.34     10.89 o 
  -4   5  15      180.28      176.30     14.45 o 
  -3   5  15       51.52       30.18     11.59 o 
  -2   5  15       11.29       -2.48      9.23 o 
  -1   5  15       33.82       22.59     10.38 o 
   0   5  15      675.83      736.67     24.14 o 
   1   5  15      135.06      153.90     14.41 o 
   2   5  15        2.41       -6.70     14.38 o 
   3   5  15      240.58      248.03     26.69 o 
   4   5  15      140.38      157.53     24.96 o 
   5   5  15        2.11      -22.21     22.21 o 
 -13   6  15       41.92      211.30     67.53 o 
 -12   6  15       95.21       91.48     31.69 o 
 -11   6  15      267.41      334.25     29.17 o 
 -10   6  15      131.37      131.16     18.31 o 
  -9   6  15       61.77       63.79     13.25 o 
  -8   6  15      969.85     1071.80     31.55 o 
  -7   6  15      135.31      149.60     14.16 o 
  -6   6  15       11.96       -7.05     10.31 o 
  -5   6  15        4.85        2.29     10.41 o 
  -4   6  15       98.52       78.15     13.11 o 
  -3   6  15      265.71      292.10     17.24 o 
  -2   6  15        3.83      -10.57     10.57 o 
  -1   6  15       19.69       -2.72      9.98 o 
   0   6  15      407.30      477.19     20.44 o 
   1   6  15      505.67      596.89     26.70 o 
   2   6  15        0.32        0.82     14.37 o 
   3   6  15      282.12      292.46     27.17 o 
   4   6  15      229.54      234.75     33.80 o 
   5   6  15       48.07      -25.66     41.36 o 
 -12   7  15        0.42        2.27     22.84 o 
 -11   7  15      134.45      115.85     25.85 o 
 -10   7  15      654.22      762.06     35.14 o 
  -9   7  15      444.23      487.46     22.51 o 
  -8   7  15      242.62      274.05     18.03 o 
  -7   7  15     1080.00     1114.35     32.17 o 
  -6   7  15      151.75      145.34     14.17 o 
  -5   7  15      676.77      700.47     23.77 o 
  -4   7  15       73.83       48.21     13.21 o 
  -3   7  15        0.05      -11.69     11.69 o 
  -2   7  15      659.57      698.41     24.43 o 
  -1   7  15        3.44      -11.35     11.35 o 
   0   7  15        9.35      -10.58     11.39 o 
   1   7  15      768.62      848.77     39.27 o 
   2   7  15      366.77      407.02     25.82 o 
   3   7  15      490.78      464.42     39.80 o 
   4   7  15      136.08       98.65     23.71 o 
 -12   8  15       12.03       37.35     27.21 o 
 -11   8  15        7.48       24.43     15.29 o 
 -10   8  15       22.15       50.60     23.17 o 
  -9   8  15       74.07       60.64     14.03 o 
  -8   8  15       76.35       84.31     14.64 o 
  -7   8  15       13.98       19.19     14.05 o 
  -6   8  15       97.48       63.85     13.45 o 
  -5   8  15        2.64       -6.22     11.56 o 
  -4   8  15       22.34        9.96     12.92 o 
  -3   8  15      138.79      168.23     16.18 o 
  -2   8  15       74.96       50.82     12.93 o 
  -1   8  15      333.42      328.26     22.49 o 
   0   8  15        9.52        7.60     13.10 o 
   1   8  15       10.63       -4.70     16.52 o 
   2   8  15        0.12       17.53     20.13 o 
   3   8  15       57.43       34.69     24.26 o 
   4   8  15       61.10      -12.39     23.20 o 
 -11   9  15        8.77        3.58     16.51 o 
 -10   9  15      149.53      194.27     18.03 o 
  -9   9  15       71.67       55.83     15.01 o 
  -8   9  15      412.40      448.87     23.72 o 
  -7   9  15      342.54      352.90     20.92 o 
  -6   9  15      130.87      116.03     15.61 o 
  -5   9  15      868.64     1008.22     35.92 o 
  -4   9  15       59.37       18.40     13.66 o 
  -3   9  15      104.91       72.35     15.99 o 
  -2   9  15      861.27      938.80     31.15 o 
  -1   9  15       21.75       -3.14     12.68 o 
   0   9  15      215.88      223.04     28.58 o 
   1   9  15      283.31      260.77     28.01 o 
   2   9  15       85.15       48.08     24.67 o 
   3   9  15      498.48      641.72     46.37 o 
 -10  10  15       23.19       49.49     15.26 o 
  -9  10  15       46.57       46.58     15.10 o 
  -8  10  15       12.85       19.41     14.44 o 
  -7  10  15       45.17       43.85     14.82 o 
  -6  10  15        7.08       -6.43     13.61 o 
  -5  10  15        6.19       -2.54     13.36 o 
  -4  10  15      140.29      115.96     17.51 o 
  -3  10  15       90.59       69.61     15.15 o 
  -2  10  15       26.96       33.48     14.61 o 
  -1  10  15      167.25      122.35     17.10 o 
   0  10  15       97.30       61.42     21.79 o 
   1  10  15       48.97       20.32     19.51 o 
   2  10  15        5.21        3.30     26.96 o 
  -9  11  15        0.07       -1.27     15.57 o 
  -8  11  15      145.14      147.12     18.64 o 
  -7  11  15       75.02       59.84     16.21 o 
  -6  11  15        1.76       -8.70     15.60 o 
  -5  11  15      143.88      144.19     17.06 o 
  -4  11  15       11.36       -6.45     15.51 o 
  -3  11  15        7.76        2.87     14.86 o 
  -2  11  15      474.04      456.45     28.88 o 
  -1  11  15       24.73        1.29     15.30 o 
   0  11  15       35.17        8.95     17.26 o 
   1  11  15      141.05      195.08     33.10 o 
  -8  12  15      171.76      199.05     23.07 o 
  -7  12  15      378.75      399.23     24.04 o 
  -6  12  15       44.52       37.49     17.94 o 
  -5  12  15       13.41       22.85     21.55 o 
  -4  12  15      104.05       69.11     16.60 o 
  -3  12  15      126.12      112.85     21.39 o 
  -2  12  15       55.32       50.38     17.80 o 
  -1  12  15       76.08       77.45     23.42 o 
   0  12  15      182.10      100.25     30.62 o 
  -6  13  15       15.95       -6.68     23.63 o 
  -5  13  15       89.86       70.53     22.66 o 
  -4  13  15        6.63       -3.16     22.97 o 
  -3  13  15       25.74       15.92     31.24 o 
  -2  13  15       48.83       27.75     41.24 o 
 -14   0  16      139.41      289.10     76.35 o 
 -13   0  16       15.26       18.02     63.87 o 
 -12   0  16      181.74      197.32     34.70 o 
 -11   0  16        6.49      -23.85     23.85 o 
 -10   0  16       23.85       19.59     19.08 o 
  -9   0  16     2665.07     2797.74    108.81 o 
  -8   0  16      427.52      447.18     32.51 o 
  -7   0  16     3895.46     4183.83    134.75 o 
  -6   0  16      380.39      348.90     24.97 o 
  -5   0  16       18.64      -12.52     12.52 o 
  -4   0  16       44.85       48.39     12.52 o 
  -3   0  16        1.80        0.22     11.94 o 
  -2   0  16      171.64      183.94     17.39 o 
  -1   0  16     2415.93     2818.24     90.02 o 
   0   0  16     1810.50     1855.82     62.59 o 
   1   0  16        0.35      -16.48     16.48 o 
   2   0  16     1262.95      917.44     85.16 o 
   3   0  16      263.24      246.05     61.71 o 
   4   0  16      211.14       90.31     86.39 o 
   5   0  16      201.78      194.46     66.47 o 
 -14   1  16       48.64      186.05     48.88 o 
 -13   1  16        6.92        6.79     31.21 o 
 -12   1  16        0.75        9.15     22.19 o 
 -11   1  16      116.79       57.04     18.93 o 
 -10   1  16      104.94       82.78     15.92 o 
  -9   1  16        9.51       14.38     18.32 o 
  -8   1  16      497.24      428.52     20.57 o 
  -7   1  16       39.52       30.72     14.85 o 
  -6   1  16        2.73      -11.03     11.03 o 
  -5   1  16        0.01      -10.03     10.03 o 
  -4   1  16        0.67       -9.39      9.39 o 
  -3   1  16      107.61      113.14     11.07 o 
  -2   1  16      190.91      209.01     13.13 o 
  -1   1  16        2.95       14.96     10.96 o 
   0   1  16      122.66      114.07     14.37 o 
   1   1  16       54.72       34.11     16.27 o 
   2   1  16      121.41      135.00     19.38 o 
   3   1  16        1.27      -25.90     25.90 o 
   4   1  16        1.15       -2.08     28.30 o 
   5   1  16       68.95       61.12     53.14 o 
 -13   2  16       56.64       47.27     26.43 o 
 -12   2  16      380.95      478.91     49.57 o 
 -11   2  16      181.99      185.19     19.43 o 
 -10   2  16       82.28       27.78     15.92 o 
  -9   2  16     1063.96     1090.40     44.55 o 
  -8   2  16       67.63       27.55     16.29 o 
  -7   2  16      607.80      607.54     24.51 o 
  -6   2  16      214.16      223.98     15.40 o 
  -5   2  16       53.33       28.85     11.53 o 
  -4   2  16      842.04      975.92     26.11 o 
  -3   2  16      187.52      203.71     14.24 o 
  -2   2  16       79.61       59.92     12.49 o 
  -1   2  16      709.98      825.55     27.40 o 
   0   2  16       17.29      -11.15     12.81 o 
   1   2  16        5.18      -13.69     13.69 o 
   2   2  16      750.47      798.49     44.46 o 
   3   2  16        3.93      -18.28     18.28 o 
   4   2  16      596.36      596.15     58.99 o 
   5   2  16      162.27      139.77     54.75 o 
 -13   3  16       55.68       90.78     24.76 o 
 -12   3  16      100.27      115.64     34.90 o 
 -11   3  16      244.61      286.20     28.51 o 
 -10   3  16      285.13      294.25     28.74 o 
  -9   3  16        2.25        6.03     14.56 o 
  -8   3  16      191.29      163.16     13.60 o 
  -7   3  16      112.36      121.95     12.64 o 
  -6   3  16      223.46      233.61     16.01 o 
  -5   3  16        1.28      -12.24     12.24 o 
  -4   3  16     1065.62     1154.14     35.40 o 
  -3   3  16      926.34      990.27     29.60 o 
  -2   3  16       14.79        3.49     11.21 o 
  -1   3  16       22.84       15.75     12.34 o 
   0   3  16      167.64      145.47     16.14 o 
   1   3  16     1158.13     1236.14     50.78 o 
   2   3  16      358.50      372.09     24.00 o 
   3   3  16       63.78       61.90     20.04 o 
   4   3  16      354.68      435.95     49.62 o 
   5   3  16      391.67      530.72     46.96 o 
 -13   4  16        0.59       30.29     32.31 o 
 -12   4  16       96.09       88.09     44.23 o 
 -11   4  16       33.42       62.41     26.31 o 
 -10   4  16      206.19      158.31     19.96 o 
  -9   4  16      164.83      166.89     16.74 o 
  -8   4  16      221.47      215.69     14.42 o 
  -7   4  16       49.02       29.00     11.05 o 
  -6   4  16     1057.34     1089.59     28.45 o 
  -5   4  16      144.06      107.12     13.30 o 
  -4   4  16       94.33      103.43     15.29 o 
  -3   4  16       17.10       17.93     11.54 o 
  -2   4  16      143.11      117.44     13.96 o 
  -1   4  16       37.91       13.78     12.84 o 
   0   4  16       55.99       25.94     14.20 o 
   1   4  16      119.55      113.95     18.03 o 
   2   4  16      351.20      328.53     26.30 o 
   3   4  16      121.62       79.33     20.31 o 
   4   4  16      133.78      144.61     25.52 o 
   5   4  16        4.10      -58.75     58.75 o 
 -13   5  16       12.26      101.30     58.84 o 
 -12   5  16       48.17       86.61     57.60 o 
 -11   5  16      259.67      274.22     35.63 o 
 -10   5  16      763.63      882.89     33.37 o 
  -9   5  16        3.23      -12.13     12.13 o 
  -8   5  16       32.88       38.32     11.92 o 
  -7   5  16       40.49       43.59     11.80 o 
  -6   5  16      471.03      527.34     22.11 o 
  -5   5  16        7.38       -1.27     10.13 o 
  -4   5  16      555.53      593.08     23.96 o 
  -3   5  16     1547.60     1677.97     39.80 o 
  -2   5  16      556.31      554.58     22.65 o 
  -1   5  16       70.70       34.18     13.40 o 
   0   5  16      762.29      794.40     28.80 o 
   1   5  16     1069.59     1138.28     58.66 o 
   2   5  16      309.74      298.85     22.65 o 
   3   5  16        0.10      -21.93     21.93 o 
   4   5  16      329.27      411.50     57.36 o 
 -12   6  16       19.55       31.08     20.09 o 
 -11   6  16      365.65      395.33     34.66 o 
 -10   6  16      390.53      467.74     26.60 o 
  -9   6  16      171.96      192.32     16.95 o 
  -8   6  16      490.55      581.84     24.19 o 
  -7   6  16      344.10      345.13     18.35 o 
  -6   6  16        2.02        2.27     10.96 o 
  -5   6  16      955.61     1117.99     30.01 o 
  -4   6  16       18.59       -6.44     12.47 o 
  -3   6  16      241.27      223.17     15.84 o 
  -2   6  16       35.04       24.44     12.25 o 
  -1   6  16       13.43      -11.10     11.10 o 
   0   6  16       27.55       15.93     15.85 o 
   1   6  16      155.14      150.55     21.47 o 
   2   6  16       94.96       50.01     26.60 o 
   3   6  16      231.92      238.06     30.83 o 
   4   6  16       80.02       25.03     30.94 o 
 -12   7  16       25.64       21.45     22.23 o 
 -11   7  16      126.15      141.87     19.67 o 
 -10   7  16      172.42      197.68     23.79 o 
  -9   7  16      114.30       98.88     15.35 o 
  -8   7  16      307.31      325.86     21.35 o 
  -7   7  16       86.84       82.52     13.83 o 
  -6   7  16      107.59       72.30     13.58 o 
  -5   7  16       45.83       47.70     12.41 o 
  -4   7  16       13.20      -12.35     12.35 o 
  -3   7  16      397.50      448.19     21.86 o 
  -2   7  16        0.85      -11.86     11.86 o 
  -1   7  16       39.40        5.00     12.47 o 
   0   7  16      232.48      227.21     17.86 o 
   1   7  16      391.14      403.88     32.30 o 
   2   7  16       85.32       65.39     18.75 o 
   3   7  16        0.03       20.76     19.48 o 
 -11   8  16      117.91      100.66     20.21 o 
 -10   8  16      256.39      294.01     21.17 o 
  -9   8  16      183.06      203.63     18.65 o 
  -8   8  16      533.02      573.08     26.38 o 
  -7   8  16       71.30       35.58     13.64 o 
  -6   8  16        0.11       -7.56     11.80 o 
  -5   8  16      837.74      931.31     30.13 o 
  -4   8  16      115.23       86.79     15.46 o 
  -3   8  16       38.49       14.46     13.24 o 
  -2   8  16      216.27      250.83     18.72 o 
  -1   8  16       11.17      -12.32     12.32 o 
   0   8  16      814.33      916.51     41.62 o 
   1   8  16      167.07      102.53     26.38 o 
   2   8  16       88.71       91.16     26.07 o 
   3   8  16      608.21      762.82     62.28 o 
 -11   9  16        1.22       30.14     21.67 o 
 -10   9  16        4.29       11.32     14.88 o 
  -9   9  16       57.51       72.93     15.72 o 
  -8   9  16       28.96       31.18     14.85 o 
  -7   9  16       26.48       -5.88     13.65 o 
  -6   9  16       15.33        1.50     13.28 o 
  -5   9  16       15.27       18.12     12.96 o 
  -4   9  16       35.51       21.46     14.13 o 
  -3   9  16        9.78       -3.43     13.96 o 
  -2   9  16      255.76      256.86     22.95 o 
  -1   9  16      170.44      102.71     16.40 o 
   0   9  16      105.65       63.05     18.18 o 
   1   9  16        4.07      -21.50     26.59 o 
   2   9  16        2.55      -15.19     33.45 o 
 -10  10  16      105.43      122.93     18.72 o 
  -9  10  16       33.57       29.37     15.33 o 
  -8  10  16      427.59      492.93     26.53 o 
  -7  10  16        1.27       -7.00     15.19 o 
  -6  10  16       74.64       45.87     15.04 o 
  -5  10  16      365.34      353.41     21.11 o 
  -4  10  16        7.34      -10.23     15.30 o 
  -3  10  16       45.25       39.33     14.53 o 
  -2  10  16      626.29      697.59     34.54 o 
  -1  10  16      216.55      183.91     20.61 o 
   0  10  16      303.62      360.89     32.56 o 
   1  10  16       29.58        4.44     25.21 o 
  -9  11  16        0.14      -13.33     22.55 o 
  -8  11  16        1.49       -0.28     15.97 o 
  -7  11  16       51.76       36.01     16.70 o 
  -6  11  16      134.34      113.49     17.27 o 
  -5  11  16        1.17        0.96     14.64 o 
  -4  11  16      115.92       80.47     18.20 o 
  -3  11  16       95.84       77.56     18.93 o 
  -2  11  16       79.67       69.52     17.51 o 
  -1  11  16       13.07      -16.06     16.06 o 
   0  11  16       55.45       20.68     18.45 o 
  -7  12  16       37.87       58.11     28.85 o 
  -6  12  16       11.65       49.00     28.87 o 
  -5  12  16       94.52       74.26     17.20 o 
  -4  12  16        5.99      -15.53     15.53 o 
  -3  12  16        0.91       13.05     17.71 o 
  -2  12  16      340.47      342.01     31.52 o 
  -1  12  16       37.88       27.81     33.68 o 
 -13   1  17       27.73       33.25     30.20 o 
 -12   1  17      506.25      502.24     52.87 o 
 -11   1  17        0.50      -12.05     15.43 o 
 -10   1  17       28.17        5.81     13.89 o 
  -9   1  17      938.93     1046.79     43.01 o 
  -8   1  17      141.20      116.33     19.82 o 
  -7   1  17     2061.93     2215.89     57.16 o 
  -6   1  17      360.72      300.46     17.53 o 
  -5   1  17        0.41      -10.88     10.88 o 
  -4   1  17      380.82      422.20     22.34 o 
  -3   1  17       85.19       74.37     10.96 o 
  -2   1  17       61.47       71.09     13.07 o 
  -1   1  17     1183.67     1295.79     52.74 o 
   0   1  17      524.11      473.91     25.15 o 
   1   1  17      218.65      220.07     21.54 o 
   2   1  17      244.24      200.93     26.65 o 
   3   1  17       40.25       23.41     40.87 o 
   4   1  17      267.25       73.01     68.69 o 
 -13   2  17      181.44      249.60     40.09 o 
 -12   2  17       66.01       77.52     28.57 o 
 -11   2  17       33.40       49.14     24.95 o 
 -10   2  17      126.62       96.42     19.87 o 
  -9   2  17       99.14       87.77     20.96 o 
  -8   2  17      111.75      104.70     17.89 o 
  -7   2  17      106.84       77.47     13.92 o 
  -6   2  17      136.00       86.36     13.62 o 
  -5   2  17        8.13      -11.19     11.19 o 
  -4   2  17       25.60        7.13     11.81 o 
  -3   2  17      281.45      313.54     18.31 o 
  -2   2  17      688.38      798.39     33.37 o 
  -1   2  17      281.40      307.01     21.11 o 
   0   2  17       39.59        6.84     14.41 o 
   1   2  17       46.06       16.80     15.93 o 
   2   2  17        1.40      -16.34     18.64 o 
   3   2  17        4.85      -22.03     22.03 o 
   4   2  17      156.92      160.65     41.16 o 
 -13   3  17       33.08       58.72     31.31 o 
 -12   3  17      288.17      280.48     33.63 o 
 -11   3  17       17.16       22.68     28.79 o 
 -10   3  17      153.98       94.05     25.33 o 
  -9   3  17      112.13      118.95     19.58 o 
  -8   3  17      467.34      416.66     26.08 o 
  -7   3  17      461.01      508.98     23.30 o 
  -6   3  17      197.26      191.68     18.92 o 
  -5   3  17        4.57      -13.14     13.14 o 
  -4   3  17      851.52      971.08     34.30 o 
  -3   3  17       32.78       25.73     12.84 o 
  -2   3  17      169.39      156.96     16.14 o 
  -1   3  17      442.06      438.67     22.91 o 
   0   3  17      164.67      155.60     17.72 o 
   1   3  17      322.05      333.92     23.57 o 
   2   3  17       38.67        4.26     17.23 o 
   3   3  17       80.31       53.84     24.53 o 
   4   3  17      335.99      352.30     52.36 o 
 -13   4  17      281.07      348.93     51.80 o 
 -12   4  17       22.29       40.60     36.18 o 
 -11   4  17      270.36      332.53     46.18 o 
 -10   4  17      661.44      818.34     52.75 o 
  -9   4  17       53.33       44.52     15.98 o 
  -8   4  17       67.19       66.92     16.76 o 
  -7   4  17       52.84       45.37     15.30 o 
  -6   4  17      254.26      273.67     20.15 o 
  -5   4  17      523.99      540.53     26.62 o 
  -4   4  17      127.37      118.55     16.78 o 
  -3   4  17     1346.59     1585.26     43.40 o 
  -2   4  17     1390.20     1665.50     42.29 o 
  -1   4  17      192.00      166.58     16.72 o 
   0   4  17      314.52      310.02     20.64 o 
   1   4  17      559.16      602.01     35.36 o 
   2   4  17      306.23      285.30     27.32 o 
   3   4  17       74.53       43.34     21.60 o 
   4   4  17       86.23       65.58     25.15 o 
 -13   5  17       18.80      288.17    103.99 o 
 -12   5  17        6.83       51.01     34.33 o 
 -11   5  17      140.62      185.73     29.50 o 
 -10   5  17      219.97      272.24     23.71 o 
  -9   5  17        5.44       -2.26     12.76 o 
  -8   5  17      535.39      595.98     23.62 o 
  -7   5  17        0.67      -10.79     10.79 o 
  -6   5  17      423.94      479.87     25.96 o 
  -5   5  17      325.90      344.58     23.95 o 
  -4   5  17        7.38       -3.95     14.70 o 
  -3   5  17      201.99      250.30     19.13 o 
  -2   5  17      449.23      504.75     26.02 o 
  -1   5  17        3.28      -13.10     13.10 o 
   0   5  17       37.24       13.94     15.96 o 
   1   5  17        3.66      -14.79     14.79 o 
   2   5  17       72.56       29.75     19.24 o 
   3   5  17      242.40      235.37     24.36 o 
   4   5  17        6.23      -35.74     60.06 o 
 -12   6  17        8.70       14.97     24.36 o 
 -11   6  17       78.79       95.41     23.29 o 
 -10   6  17     1134.93     1368.50     63.87 o 
  -9   6  17      409.09      442.36     23.42 o 
  -8   6  17       24.82       34.63     12.74 o 
  -7   6  17       35.06       26.05     12.40 o 
  -6   6  17      266.28      297.19     17.55 o 
  -5   6  17       68.44       75.15     12.98 o 
  -4   6  17        2.06      -12.58     12.58 o 
  -3   6  17      559.05      590.22     27.48 o 
  -2   6  17      213.63      164.40     17.47 o 
  -1   6  17        0.47      -14.59     14.59 o 
   0   6  17      160.41      101.95     19.03 o 
   1   6  17      520.81      473.26     31.13 o 
   2   6  17      501.78      504.49     47.98 o 
   3   6  17       80.97       53.23     24.26 o 
 -12   7  17       23.50       33.02     21.20 o 
 -11   7  17      395.37      449.33     41.85 o 
 -10   7  17       99.53      124.73     17.28 o 
  -9   7  17        8.90       -9.99     13.78 o 
  -8   7  17      378.82      375.64     21.42 o 
  -7   7  17        2.36      -11.85     11.85 o 
  -6   7  17      139.78      137.15     17.95 o 
  -5   7  17      600.54      655.11     29.62 o 
  -4   7  17       59.49       36.84     14.48 o 
  -3   7  17      769.27      839.78     30.24 o 
  -2   7  17        0.95      -12.38     12.38 o 
  -1   7  17      205.73      179.19     23.06 o 
   0   7  17     1147.83     1228.48     52.96 o 
   1   7  17        0.67      -17.37     17.37 o 
   2   7  17        9.24      -24.47     24.47 o 
   3   7  17      362.98      308.60     38.82 o 
 -11   8  17        6.60       28.46     20.07 o 
 -10   8  17       56.12       47.86     16.19 o 
  -9   8  17       23.93       11.39     15.24 o 
  -8   8  17       13.16        7.66     13.96 o 
  -7   8  17        2.50      -12.58     12.58 o 
  -6   8  17       20.86        5.90     13.16 o 
  -5   8  17       18.64       14.71     13.48 o 
  -4   8  17        2.99      -18.85     18.85 o 
  -3   8  17      106.85       87.29     15.98 o 
  -2   8  17       96.57       76.85     15.63 o 
  -1   8  17        2.36      -13.91     13.91 o 
   0   8  17        6.84       45.97     18.45 o 
   1   8  17       11.62        1.38     23.39 o 
   2   8  17       13.86       -1.58     24.28 o 
 -10   9  17       21.31       46.22     16.53 o 
  -9   9  17        0.51      -10.11     14.95 o 
  -8   9  17      298.50      336.03     22.26 o 
  -7   9  17        1.62      -13.74     13.74 o 
  -6   9  17      116.15       86.18     15.52 o 
  -5   9  17      802.84      880.89     39.49 o 
  -4   9  17      229.17      204.31     20.32 o 
  -3   9  17      302.33      286.21     20.85 o 
  -2   9  17      121.19      112.10     16.87 o 
  -1   9  17       54.85       20.22     15.99 o 
   0   9  17      666.75      698.46     46.87 o 
   1   9  17        3.80       -7.11     25.07 o 
 -10  10  17        1.10        2.11     40.50 o 
  -9  10  17        2.75       -1.59     15.71 o 
  -8  10  17        0.97       -0.04     15.57 o 
  -7  10  17        5.77      -15.00     15.00 o 
  -6  10  17       27.52       20.12     14.93 o 
  -5  10  17       25.10       24.33     15.12 o 
  -4  10  17       10.13      -13.16     16.10 o 
  -3  10  17        1.83        0.13     15.82 o 
  -2  10  17        1.65      -15.39     15.39 o 
  -1  10  17        0.34      -16.94     16.94 o 
   0  10  17       23.43       15.60     21.29 o 
  -8  11  17      190.71      223.54     21.64 o 
  -7  11  17        8.86        5.17     18.38 o 
  -6  11  17       29.53       14.44     15.70 o 
  -5  11  17      245.10      282.36     21.15 o 
  -4  11  17       42.94        9.60     17.54 o 
  -3  11  17      110.81      108.20     21.07 o 
  -2  11  17      261.54      244.63     28.59 o 
  -1  11  17       89.79       75.29     21.60 o 
  -6  12  17       99.84      144.71     28.50 o 
  -5  12  17       18.77       61.64     41.64 o 
  -4  12  17       16.88       24.12     21.00 o 
  -3  12  17       18.17        7.72     35.89 o 
 -13   0  18        7.76      -13.04     28.55 o 
 -12   0  18      442.33      474.80     83.96 o 
 -11   0  18       68.73       66.33     25.30 o 
 -10   0  18      200.14      167.16     41.36 o 
  -9   0  18      498.09      516.58     94.41 o 
  -8   0  18       38.90       51.21     30.68 o 
  -7   0  18      963.11     1059.69     65.06 o 
  -6   0  18      403.52      363.31     30.58 o 
  -5   0  18       36.96        3.45     17.08 o 
  -4   0  18      427.53      525.84     46.58 o 
  -3   0  18        1.34      -17.16     17.16 o 
  -2   0  18      346.07      314.89     42.98 o 
  -1   0  18     1534.41     1976.92    105.38 o 
   0   0  18     1471.30     1132.03    111.41 o 
   1   0  18      742.12      881.50    133.99 o 
   2   0  18      107.81       50.94     71.00 o 
   3   0  18       39.60       40.06     45.64 o 
   4   0  18      155.73      205.12     60.57 o 
 -13   1  18       42.50       53.47     24.28 o 
 -12   1  18       95.39      124.99     27.93 o 
 -11   1  18        0.66      -13.40     16.10 o 
 -10   1  18       73.49       45.99     18.48 o 
  -9   1  18        0.74       -1.47     21.34 o 
  -8   1  18       11.34       -9.67     17.01 o 
  -7   1  18        1.43       20.96     14.76 o 
  -6   1  18      137.61       98.02     14.87 o 
  -5   1  18       26.82       -1.25     11.45 o 
  -4   1  18      134.11      151.28     13.78 o 
  -3   1  18      174.61      182.22     22.05 o 
  -2   1  18      741.12      828.50     42.78 o 
  -1   1  18      398.21      403.55     35.02 o 
   0   1  18        7.52      -15.27     15.27 o 
   1   1  18        6.63      -21.17     21.17 o 
   2   1  18       17.44       -9.00     42.62 o 
   3   1  18       15.67      -28.49     29.77 o 
   4   1  18       75.74       55.76     39.88 o 
 -13   2  18        0.46       43.34     34.70 o 
 -12   2  18      460.43      523.58     44.35 o 
 -11   2  18       10.12       46.73     25.28 o 
 -10   2  18       20.57        8.93     21.08 o 
  -9   2  18       13.95       -0.77     18.64 o 
  -8   2  18      278.23      239.36     20.73 o 
  -7   2  18      956.10     1051.20     34.82 o 
  -6   2  18       50.26       -5.28     12.61 o 
  -5   2  18       70.83       50.69     15.62 o 
  -4   2  18     1437.55     1715.50     52.76 o 
  -3   2  18        4.81      -12.73     12.73 o 
  -2   2  18      141.51      145.00     16.87 o 
  -1   2  18      509.11      563.77     42.43 o 
   0   2  18      307.57      252.81     22.05 o 
   1   2  18      476.35      486.74     48.01 o 
   2   2  18       30.34      -10.64     18.73 o 
   3   2  18        1.13      -13.89     29.38 o 
 -13   3  18      309.11      363.49     61.29 o 
 -12   3  18      222.56      261.01     81.48 o 
 -11   3  18       17.50        8.51     25.65 o 
 -10   3  18      172.27      137.27     37.67 o 
  -9   3  18      144.49      133.67     20.57 o 
  -8   3  18       79.67       58.73     16.96 o 
  -7   3  18       25.71       24.11     15.30 o 
  -6   3  18      135.16      128.86     17.11 o 
  -5   3  18      784.93      912.21     41.72 o 
  -4   3  18      633.60      687.10     32.13 o 
  -3   3  18      163.93      165.40     16.95 o 
  -2   3  18     1528.70     1739.16     74.36 o 
  -1   3  18      909.28      992.25     38.12 o 
   0   3  18        8.49      -14.98     14.98 o 
   1   3  18       26.05      -17.10     17.10 o 
   2   3  18       30.75       -0.45     18.26 o 
   3   3  18       13.72      -21.14     21.14 o 
 -13   4  18        4.91      180.84     82.71 o 
 -12   4  18       15.44       47.73     54.83 o 
 -11   4  18        5.40       -4.40     29.60 o 
 -10   4  18      239.31      228.43     34.02 o 
  -9   4  18       21.33       12.54     20.41 o 
  -8   4  18      291.70      265.27     21.28 o 
  -7   4  18      230.88      184.36     20.57 o 
  -6   4  18      450.60      451.90     28.97 o 
  -5   4  18        1.44        1.75     14.86 o 
  -4   4  18      197.85      219.63     18.74 o 
  -3   4  18       34.66       42.94     16.25 o 
  -2   4  18      610.00      669.94     33.51 o 
  -1   4  18       83.13       39.94     14.93 o 
   0   4  18       50.78        6.38     16.43 o 
   1   4  18       19.14      -21.91     21.91 o 
   2   4  18       71.74       49.55     23.03 o 
   3   4  18       28.63       -8.49     24.55 o 
 -12   5  18      116.82      162.14     53.53 o 
 -11   5  18        6.52        4.19     38.91 o 
 -10   5  18      767.32      931.28     49.54 o 
  -9   5  18      128.83      133.15     23.67 o 
  -8   5  18       19.26       12.20     15.96 o 
  -7   5  18        0.61      -14.74     14.74 o 
  -6   5  18      200.18      200.05     20.17 o 
  -5   5  18      644.13      703.11     32.27 o 
  -4   5  18      524.69      503.23     27.58 o 
  -3   5  18       12.92       -3.12     14.91 o 
  -2   5  18      500.68      552.30     29.11 o 
  -1   5  18      353.71      333.95     23.32 o 
   0   5  18        2.24      -15.08     15.08 o 
   1   5  18      160.42      173.33     26.41 o 
   2   5  18      176.83      168.29     22.43 o 
   3   5  18       99.53      116.17     29.17 o 
 -12   6  18       15.90       29.81     22.95 o 
 -11   6  18      232.70      269.26     48.45 o 
 -10   6  18        4.61       35.41     17.53 o 
  -9   6  18      129.00      115.63     15.89 o 
  -8   6  18       60.24       44.48     15.49 o 
  -7   6  18        0.34      -13.20     13.20 o 
  -6   6  18      507.65      538.49     30.31 o 
  -5   6  18        2.05       -6.03     15.25 o 
  -4   6  18       77.66       61.25     17.54 o 
  -3   6  18      676.47      711.39     32.88 o 
  -2   6  18        4.92       -0.93     16.69 o 
  -1   6  18       46.66       13.88     18.10 o 
   0   6  18      431.21      448.59     38.25 o 
   1   6  18      128.06       95.75     24.62 o 
   2   6  18      107.44       73.06     23.74 o 
 -11   7  18        0.83       36.46     18.86 o 
 -10   7  18      170.49      243.32     23.93 o 
  -9   7  18      119.43       98.57     16.51 o 
  -8   7  18       25.43       24.06     13.58 o 
  -7   7  18        0.15      -10.66     12.50 o 
  -6   7  18       72.34       62.37     13.99 o 
  -5   7  18      103.03       91.64     15.64 o 
  -4   7  18        1.93      -15.61     15.61 o 
  -3   7  18      303.72      324.88     23.80 o 
  -2   7  18       35.13       -6.49     15.99 o 
  -1   7  18      314.95      296.04     25.86 o 
   0   7  18       22.60       34.39     22.99 o 
   1   7  18       25.85      -14.21     26.59 o 
   2   7  18      141.82      164.64     33.26 o 
 -11   8  18      271.48      327.09     26.67 o 
 -10   8  18       21.11       18.64     16.65 o 
  -9   8  18      168.79      140.54     18.44 o 
  -8   8  18      161.44      139.44     17.41 o 
  -7   8  18        0.34      -13.36     13.36 o 
  -6   8  18      166.45      183.03     17.44 o 
  -5   8  18      309.89      316.93     19.90 o 
  -4   8  18      142.57      141.55     18.83 o 
  -3   8  18     1278.73     1408.36     58.65 o 
  -2   8  18        0.09      -15.61     16.92 o 
  -1   8  18       67.25       24.86     19.68 o 
   0   8  18      808.03      884.19     46.34 o 
   1   8  18        5.14      -24.16     24.16 o 
 -10   9  18        3.03       29.71     18.98 o 
  -9   9  18        2.85       -1.27     15.29 o 
  -8   9  18       21.79       -0.07     15.44 o 
  -7   9  18        8.50      -10.81     15.23 o 
  -6   9  18        3.36      -10.72     14.03 o 
  -5   9  18        3.98       13.61     14.68 o 
  -4   9  18      110.25      100.50     17.59 o 
  -3   9  18      148.79      148.08     22.45 o 
  -2   9  18       95.13       50.58     17.26 o 
  -1   9  18        0.34      -19.14     21.02 o 
   0   9  18        0.80      -12.58     22.42 o 
  -9  10  18        0.21      -12.34     16.47 o 
  -8  10  18       82.96       78.03     18.00 o 
  -7  10  18       17.05        7.63     15.63 o 
  -6  10  18      142.60      107.73     17.63 o 
  -5  10  18      489.20      610.71     37.96 o 
  -4  10  18      142.95      130.35     19.55 o 
  -3  10  18      425.13      477.42     39.87 o 
  -2  10  18        1.90      -17.92     17.92 o 
  -1  10  18       17.06       13.87     19.12 o 
  -7  11  18        7.23       29.70     27.11 o 
  -6  11  18       67.98       82.64     17.91 o 
  -5  11  18       84.81       67.18     17.61 o 
  -4  11  18       33.96       17.54     19.20 o 
  -3  11  18       13.77       -4.83     19.43 o 
  -2  11  18      133.06      116.16     27.15 o 
 -13   1  19      116.77      106.77     28.28 o 
 -12   1  19      165.91      121.43     25.75 o 
 -11   1  19       26.94       35.12     20.67 o 
 -10   1  19      154.88      151.21     33.47 o 
  -9   1  19       12.45        1.01     22.20 o 
  -8   1  19       20.69       -9.50     20.12 o 
  -7   1  19     1544.33     1722.02     78.40 o 
  -6   1  19       76.75       68.46     17.21 o 
  -5   1  19      328.46      335.14     26.99 o 
  -4   1  19      577.19      696.67     57.33 o 
  -3   1  19      123.27      108.29     22.06 o 
  -2   1  19     1170.68     1279.14     75.11 o 
  -1   1  19       78.17       58.46     21.28 o 
   0   1  19      106.96       45.63     23.40 o 
   1   1  19      408.73      206.42     48.69 o 
   2   1  19        5.87      -21.44     28.18 o 
   3   1  19        7.32       10.04     35.94 o 
 -13   2  19       57.63       79.32     46.17 o 
 -12   2  19      234.72      228.31     41.51 o 
 -11   2  19       78.65       78.02     31.95 o 
 -10   2  19       19.38        4.76     21.02 o 
  -9   2  19      353.03      409.18     38.66 o 
  -8   2  19      197.07      206.55     20.25 o 
  -7   2  19        1.33       20.32     15.12 o 
  -6   2  19        8.29      -14.53     16.42 o 
  -5   2  19      149.17      157.68     24.11 o 
  -4   2  19      305.92      432.07     37.22 o 
  -3   2  19        0.31      -13.40     13.40 o 
  -2   2  19      212.02      203.37     22.79 o 
  -1   2  19      704.17      638.69     42.72 o 
   0   2  19      263.70      203.06     28.06 o 
   1   2  19       19.83        2.96     17.23 o 
   2   2  19      182.30      116.33     70.98 o 
   3   2  19       23.89        7.76     56.12 o 
 -13   3  19       50.52      264.16     68.20 o 
 -12   3  19      142.46      143.76     31.96 o 
 -11   3  19       32.18       10.73     30.87 o 
 -10   3  19       63.09       68.64     23.17 o 
  -9   3  19        1.68       -2.05     17.47 o 
  -8   3  19       46.20       47.42     19.81 o 
  -7   3  19      532.23      516.08     35.81 o 
  -6   3  19      120.33      127.97     21.32 o 
  -5   3  19        0.69      -15.13     15.13 o 
  -4   3  19     1193.34     1396.58     77.38 o 
  -3   3  19       23.55      -14.15     14.15 o 
  -2   3  19      482.92      505.22     30.74 o 
  -1   3  19       64.85       18.94     16.67 o 
   0   3  19        0.14      -16.44     16.44 o 
   1   3  19      300.44      292.05     45.76 o 
   2   3  19       82.22       52.88     21.16 o 
   3   3  19        5.53      -51.60     51.60 o 
 -12   4  19      220.91      158.08    123.64 o 
 -11   4  19       75.12       49.89     36.91 o 
 -10   4  19       90.02       60.36     32.32 o 
  -9   4  19       25.51        3.63     23.15 o 
  -8   4  19        6.55       -5.06     17.45 o 
  -7   4  19       56.17       28.23     16.46 o 
  -6   4  19       25.78        6.50     16.23 o 
  -5   4  19      397.71      395.28     26.24 o 
  -4   4  19      820.96      936.77     37.82 o 
  -3   4  19       41.84       20.27     16.83 o 
  -2   4  19      497.78      533.78     31.20 o 
  -1   4  19      560.96      534.96     29.98 o 
   0   4  19       85.80       11.45     18.73 o 
   1   4  19        2.06       -9.36     18.07 o 
   2   4  19       53.67       11.99     23.68 o 
 -12   5  19       18.04       -9.50     62.22 o 
 -11   5  19        4.70      -11.78     32.49 o 
 -10   5  19      109.54      115.60     31.10 o 
  -9   5  19      177.26      137.33     25.04 o 
  -8   5  19       58.18       31.24     17.15 o 
  -7   5  19       39.38       19.52     16.45 o 
  -6   5  19      427.73      457.11     27.97 o 
  -5   5  19        9.20      -17.65     18.44 o 
  -4   5  19      127.53      130.41     18.54 o 
  -3   5  19      213.28      212.04     22.53 o 
  -2   5  19       64.04       44.57     18.73 o 
  -1   5  19       65.01       18.74     17.25 o 
   0   5  19       45.06       -1.86     17.34 o 
   1   5  19        7.15      -19.98     19.98 o 
   2   5  19       44.39       25.13     21.47 o 
 -12   6  19       87.87      181.14     82.20 o 
 -11   6  19       44.63       44.71     27.94 o 
 -10   6  19        7.59       29.78     33.57 o 
  -9   6  19       27.79       -7.84     19.39 o 
  -8   6  19      110.33       68.26     19.78 o 
  -7   6  19       11.21       -7.77     16.27 o 
  -6   6  19      181.85      174.84     21.40 o 
  -5   6  19      169.76      135.51     20.47 o 
  -4   6  19      216.03      229.15     22.83 o 
  -3   6  19       80.61       65.19     18.22 o 
  -2   6  19      111.19       69.03     21.22 o 
  -1   6  19      623.01      613.73     32.77 o 
   0   6  19       48.96        8.18     21.12 o 
   1   6  19        8.29      -25.82     25.82 o 
   2   6  19       84.33       35.23     82.71 o 
 -11   7  19      214.42      250.79     25.05 o 
 -10   7  19       77.10       88.67     24.96 o 
  -9   7  19      122.10      109.42     22.17 o 
  -8   7  19      136.10       81.06     20.76 o 
  -7   7  19        1.79      -17.36     17.36 o 
  -6   7  19      301.27      320.03     28.34 o 
  -5   7  19       17.48        0.69     16.48 o 
  -4   7  19        5.82       -8.33     15.76 o 
  -3   7  19      779.04      865.85     45.13 o 
  -2   7  19       30.39       -8.17     17.83 o 
  -1   7  19       34.32      -13.69     20.63 o 
   0   7  19      228.65      202.66     30.79 o 
   1   7  19       25.68       57.31     26.25 o 
 -10   8  19        6.67       23.49     20.97 o 
  -9   8  19        7.21        6.86     15.39 o 
  -8   8  19       73.99       77.19     16.24 o 
  -7   8  19       87.95       53.24     17.25 o 
  -6   8  19        0.11       14.58     15.96 o 
  -5   8  19      135.30      133.70     21.81 o 
  -4   8  19       65.41       28.60     18.55 o 
  -3   8  19       32.82       14.87     18.88 o 
  -2   8  19       96.97       54.37     22.36 o 
  -1   8  19       15.03      -17.59     23.02 o 
   0   8  19        1.46      -22.39     22.39 o 
  -9   9  19      137.96      146.99     19.60 o 
  -8   9  19       83.98       70.64     17.09 o 
  -7   9  19       41.99       29.13     15.64 o 
  -6   9  19      307.12      370.57     22.92 o 
  -5   9  19       15.15        1.74     17.25 o 
  -4   9  19        3.64      -18.46     18.46 o 
  -3   9  19      585.74      533.96     35.11 o 
  -2   9  19       51.89        8.23     20.93 o 
  -1   9  19       95.87      115.37     37.39 o 
  -8  10  19       28.45       17.18     17.07 o 
  -7  10  19       42.83       32.15     16.63 o 
  -6  10  19       14.83       30.53     16.48 o 
  -5  10  19       26.67        5.24     16.48 o 
  -4  10  19       33.44       14.72     19.25 o 
  -3  10  19        4.37       -9.44     17.85 o 
  -2  10  19       33.89       21.18     32.71 o 
  -5  11  19       72.98       41.51     26.03 o 
 -13   0  20      177.44      227.69     61.75 o 
 -12   0  20        7.13        7.44     85.76 o 
 -11   0  20       14.91      -12.38     44.79 o 
 -10   0  20      157.38       96.12     38.82 o 
  -9   0  20       28.18        3.58     38.03 o 
  -8   0  20       57.24       39.90     30.92 o 
  -7   0  20     1489.90     1737.40    132.98 o 
  -6   0  20      791.86      872.86    103.52 o 
  -5   0  20      874.44      861.07    126.66 o 
  -4   0  20      349.61      313.53     58.92 o 
  -3   0  20      122.49       74.80     55.32 o 
  -2   0  20     1536.36     1348.15    117.98 o 
  -1   0  20      108.30       49.41     46.32 o 
   0   0  20      154.81      122.06     41.88 o 
   1   0  20      298.06       74.06     67.24 o 
   2   0  20       20.55        8.62     38.96 o 
 -13   1  20        0.04       56.16     33.91 o 
 -12   1  20        5.68       26.90     33.65 o 
 -11   1  20       41.77       57.69     31.59 o 
 -10   1  20       27.59        5.81     24.21 o 
  -9   1  20       37.65       30.06     23.08 o 
  -8   1  20        6.31       27.33     25.87 o 
  -7   1  20       21.44       58.65     18.57 o 
  -6   1  20       10.45        3.01     24.34 o 
  -5   1  20        0.20      -13.41     16.65 o 
  -4   1  20        0.78      -15.98     15.98 o 
  -3   1  20       84.85       68.13     26.70 o 
  -2   1  20        2.96        2.80     19.40 o 
  -1   1  20      171.77       85.11     33.14 o 
   0   1  20       17.56      -22.95     22.95 o 
   1   1  20       10.85      -26.29     29.28 o 
   2   1  20       18.55      -17.56     28.84 o 
 -13   2  20      217.25      297.95     49.46 o 
 -12   2  20       93.41      157.67     38.14 o 
 -11   2  20        8.24       12.28     30.29 o 
 -10   2  20       85.77       42.17     37.10 o 
  -9   2  20       41.86       31.45     23.20 o 
  -8   2  20       49.45       48.33     24.25 o 
  -7   2  20      974.34     1137.53     89.88 o 
  -6   2  20      316.47      308.09     31.62 o 
  -5   2  20      697.21      706.40     55.83 o 
  -4   2  20      516.97      525.18     44.22 o 
  -3   2  20       38.15        3.43     15.02 o 
  -2   2  20      896.39      946.38     53.62 o 
  -1   2  20        3.03      -18.24     18.24 o 
   0   2  20       12.39      -17.36     17.36 o 
   1   2  20      275.69      116.83     40.78 o 
   2   2  20        0.63      -27.05     27.05 o 
 -12   3  20      155.32      222.81     54.75 o 
 -11   3  20      189.95      118.32     35.09 o 
 -10   3  20       45.78       35.80     23.99 o 
  -9   3  20        7.81      -11.23     29.36 o 
  -8   3  20      183.48      193.71     31.93 o 
  -7   3  20       34.97       59.99     22.65 o 
  -6   3  20       19.23      -16.33     16.33 o 
  -5   3  20      121.96      114.82     23.11 o 
  -4   3  20      309.46      310.95     35.86 o 
  -3   3  20       61.44       26.60     16.75 o 
  -2   3  20       25.27       -1.81     15.95 o 
  -1   3  20      290.73      181.26     27.57 o 
   0   3  20      184.06      141.68     26.61 o 
   1   3  20        3.99       34.00     29.67 o 
   2   3  20       33.25      -15.40     38.85 o 
 -12   4  20       17.97       99.15     73.14 o 
 -11   4  20       15.14      -15.06     41.25 o 
 -10   4  20      153.46      121.28     31.66 o 
  -9   4  20       22.96       11.88     24.17 o 
  -8   4  20       59.83       48.67     20.99 o 
  -7   4  20      304.21      299.77     24.22 o 
  -6   4  20       31.47        8.52     17.35 o 
  -5   4  20        4.33      -17.04     17.04 o 
  -4   4  20       95.58       83.14     18.04 o 
  -3   4  20      167.43       84.51     20.14 o 
  -2   4  20      321.01      245.43     28.40 o 
  -1   4  20       72.39       21.83     17.70 o 
   0   4  20        0.23      -18.44     18.44 o 
   1   4  20      289.49      281.46     39.58 o 
 -12   5  20       68.84      571.07     85.00 o 
 -11   5  20      287.22      271.60     65.82 o 
 -10   5  20       63.64       60.98     29.91 o 
  -9   5  20       24.85       30.75     29.36 o 
  -8   5  20      304.72      310.85     26.74 o 
  -7   5  20       48.14       14.01     18.50 o 
  -6   5  20        0.15      -15.05     18.46 o 
  -5   5  20      253.65      256.94     23.87 o 
  -4   5  20      484.73      457.59     32.46 o 
  -3   5  20      241.00      208.72     26.13 o 
  -2   5  20       77.16       14.20     20.47 o 
  -1   5  20      211.28      113.18     25.12 o 
   0   5  20       57.62       22.94     24.52 o 
   1   5  20      119.52      113.45     32.00 o 
 -11   6  20       47.82       65.09     29.95 o 
 -10   6  20       25.03       -1.72     25.82 o 
  -9   6  20      115.38       89.05     22.59 o 
  -8   6  20       76.81       51.62     19.93 o 
  -7   6  20       19.10        1.62     18.66 o 
  -6   6  20      548.21      584.07     39.50 o 
  -5   6  20        2.37      -18.01     18.01 o 
  -4   6  20      103.90      100.67     24.81 o 
  -3   6  20      240.97      191.65     25.16 o 
  -2   6  20        4.31      -20.73     20.73 o 
  -1   6  20       41.26      -19.88     19.88 o 
   0   6  20       94.40       16.53     22.96 o 
   1   6  20       15.06      -12.74     50.76 o 
 -11   7  20        1.23       92.07     39.58 o 
 -10   7  20       11.59       19.17     32.12 o 
  -9   7  20       39.69       63.74     22.17 o 
  -8   7  20      197.75      184.75     24.96 o 
  -7   7  20        0.21      -18.53     18.53 o 
  -6   7  20       22.71       15.46     19.27 o 
  -5   7  20       47.94       37.88     20.08 o 
  -4   7  20      282.82      218.30     27.87 o 
  -3   7  20       79.26       68.41     21.71 o 
  -2   7  20        4.22      -21.52     21.52 o 
  -1   7  20        5.76      -21.30     21.30 o 
   0   7  20        0.54      -19.15     24.68 o 
 -10   8  20        2.55       25.92     29.22 o 
  -9   8  20      178.79      207.73     37.83 o 
  -8   8  20       23.07       11.62     20.48 o 
  -7   8  20       33.07        6.01     20.12 o 
  -6   8  20      569.99      629.09     39.42 o 
  -5   8  20       49.56        3.07     20.46 o 
  -4   8  20       70.66       23.59     19.97 o 
  -3   8  20      437.07      388.44     37.14 o 
  -2   8  20       34.91       -3.77     23.21 o 
  -1   8  20      176.29      122.92     28.80 o 
  -9   9  20        0.13        2.09     29.55 o 
  -8   9  20        8.47      -10.44     22.46 o 
  -7   9  20        5.47       18.75     22.29 o 
  -6   9  20        3.11       -1.45     21.61 o 
  -5   9  20        5.26      -20.22     20.22 o 
  -4   9  20        2.94      -19.19     19.19 o 
  -3   9  20        4.79        7.97     22.03 o 
  -2   9  20        5.42      -22.21     26.60 o 
  -7  10  20       10.80        0.57     25.72 o 
  -6  10  20      147.56      146.81     31.18 o 
  -5  10  20        0.22       -1.79     32.44 o 
  -4  10  20       86.62       70.71     30.16 o 
 -12   1  21        0.15       38.77     40.70 o 
 -11   1  21        6.54      -13.79     27.74 o 
 -10   1  21      100.38       71.00     30.46 o 
  -9   1  21      155.01       92.38     25.55 o 
  -8   1  21      596.85      707.53     52.05 o 
  -7   1  21       87.90       97.48     38.85 o 
  -6   1  21      380.41      408.26     58.35 o 
  -5   1  21      867.97      812.03     62.21 o 
  -4   1  21       59.33       -6.05     18.45 o 
  -3   1  21        4.04      -18.11     18.11 o 
  -2   1  21      625.44      455.78     54.72 o 
  -1   1  21       22.84      -28.71     28.71 o 
   0   1  21      137.19       63.59     34.90 o 
   1   1  21      313.99      266.87    117.22 o 
 -12   2  21        1.22        7.09     32.85 o 
 -11   2  21       23.47       53.89     31.90 o 
 -10   2  21       91.85       45.34     32.59 o 
  -9   2  21        4.62       13.78     33.84 o 
  -8   2  21      186.09      171.48     54.66 o 
  -7   2  21      154.17      124.33     41.25 o 
  -6   2  21        3.17      -19.15     23.16 o 
  -5   2  21       10.89       14.31     22.38 o 
  -4   2  21      137.17       83.80     37.78 o 
  -3   2  21      240.57      271.39     43.32 o 
  -2   2  21       12.80      -18.92     18.92 o 
  -1   2  21       14.03      -20.63     20.63 o 
   0   2  21        3.96      -23.71     23.71 o 
   1   2  21       91.44       65.61     29.29 o 
 -12   3  21        2.91       19.13     34.44 o 
 -11   3  21       30.59       60.45     44.66 o 
 -10   3  21       22.00      -28.77     30.68 o 
  -9   3  21        3.10      -22.19     32.81 o 
  -8   3  21      121.13      162.98     35.69 o 
  -7   3  21      192.46      240.54     46.10 o 
  -6   3  21       23.15      -14.53     19.39 o 
  -5   3  21      717.69      774.19     47.09 o 
  -4   3  21        0.17      -13.57     22.51 o 
  -3   3  21       76.13       11.19     20.09 o 
  -2   3  21      242.37      122.20     26.36 o 
  -1   3  21       77.56       -6.70     19.24 o 
   0   3  21       74.13       16.59     20.36 o 
   1   3  21      200.19      146.36     34.91 o 
 -11   4  21       75.98       61.00     31.65 o 
 -10   4  21      104.75      142.46     39.46 o 
  -9   4  21       10.58        8.74     22.09 o 
  -8   4  21      381.56      429.64     37.21 o 
  -7   4  21      408.19      391.63     36.47 o 
  -6   4  21      153.86      104.03     22.61 o 
  -5   4  21      179.20      199.22     33.37 o 
  -4   4  21      535.91      556.47     52.26 o 
  -3   4  21      392.53      415.60     39.76 o 
  -2   4  21       12.15      -19.35     27.40 o 
  -1   4  21        5.44      -18.28     18.28 o 
   0   4  21       48.81       23.92     22.24 o 
 -11   5  21       26.81       66.80     34.66 o 
 -10   5  21        0.17       33.41     27.91 o 
  -9   5  21       28.96       63.93     28.57 o 
  -8   5  21       10.61       -9.69     20.68 o 
  -7   5  21       91.03       42.57     28.43 o 
  -6   5  21       41.43       13.45     19.35 o 
  -5   5  21       16.91        5.10     16.82 o 
  -4   5  21       65.77       47.58     20.64 o 
  -3   5  21      173.01      102.01     22.71 o 
  -2   5  21       33.90      -21.01     22.63 o 
  -1   5  21        0.94      -22.07     22.07 o 
   0   5  21      132.72      167.55     37.11 o 
 -11   6  21       86.30       53.68     63.53 o 
 -10   6  21       91.85      100.74     44.23 o 
  -9   6  21       69.45       59.37     34.37 o 
  -8   6  21      259.90      197.05     26.98 o 
  -7   6  21       80.87       94.87     28.41 o 
  -6   6  21       37.17        8.15     19.61 o 
  -5   6  21       15.17      -15.61     18.05 o 
  -4   6  21      193.47      166.44     24.37 o 
  -3   6  21      324.03      314.03     40.73 o 
  -2   6  21       36.51      -20.94     20.94 o 
  -1   6  21        5.32      -25.39     25.39 o 
 -10   7  21        9.17        9.18     50.10 o 
  -9   7  21      204.07      257.38     32.44 o 
  -8   7  21        5.54      -12.07     20.26 o 
  -7   7  21        0.10      -19.76     19.76 o 
  -6   7  21      294.33      312.71     32.57 o 
  -5   7  21       33.58        5.90     20.62 o 
  -4   7  21      187.06      130.84     24.92 o 
  -3   7  21      123.70      122.26     27.14 o 
  -2   7  21        0.69      -23.19     23.19 o 
  -1   7  21       27.51      -29.29     29.29 o 
  -9   8  21       41.25       93.21     24.05 o 
  -8   8  21       35.65       15.55     21.74 o 
  -7   8  21        8.01      -20.63     20.63 o 
  -6   8  21       42.43       63.61     23.87 o 
  -5   8  21       36.75        2.92     20.37 o 
  -4   8  21       26.15        7.24     21.82 o 
  -3   8  21        8.04      -10.72     23.34 o 
  -2   8  21       24.42      -32.16     32.16 o 
  -7   9  21        1.46      -21.23     21.23 o 
  -6   9  21      249.35      184.08     29.66 o 
  -5   9  21       44.63        2.34     25.75 o 
  -4   9  21      104.75       50.65     31.18 o 
 -12   0  22        0.26       22.53     46.91 o 
 -11   0  22       49.39       32.61     44.36 o 
 -10   0  22       87.73       69.04     52.23 o 
  -9   0  22      326.50      271.71     46.09 o 
  -8   0  22     1256.41     1444.29    121.12 o 
  -6   0  22       12.13       26.58     60.61 o 
  -5   0  22      299.80      503.89     72.78 o 
  -4   0  22       11.96      -44.69     44.69 o 
  -3   0  22      108.20       18.35     64.31 o 
  -2   0  22      254.17       48.36     98.74 o 
  -1   0  22        0.64      -38.63     53.52 o 
   0   0  22      114.48       37.04     48.68 o 
 -12   1  22       24.85       19.51     33.59 o 
 -11   1  22        1.25      -17.79     30.02 o 
 -10   1  22       19.48       -2.42     26.03 o 
  -9   1  22        2.71       -1.89     23.93 o 
  -8   1  22       14.57       80.84     49.23 o 
  -7   1  22       82.54      157.95     85.81 o 
  -6   1  22       28.91      -27.48     27.48 o 
  -5   1  22        3.25      -59.04     73.80 o 
  -4   1  22       24.33      -19.56     19.56 o 
  -3   1  22       25.72      -23.68     23.68 o 
  -2   1  22        2.23      -33.08     33.08 o 
  -1   1  22       23.25      -27.21     36.27 o 
   0   1  22        8.81       -0.42     26.60 o 
 -12   2  22        3.20       64.61     37.41 o 
 -11   2  22       18.18       -8.44     38.50 o 
 -10   2  22       17.22      -31.49     31.49 o 
  -9   2  22       13.67        0.12     42.82 o 
  -8   2  22      504.01      494.31     78.60 o 
  -7   2  22       66.62       19.73     40.08 o 
  -6   2  22        3.06      -23.45     23.45 o 
  -5   2  22      880.61      838.20     55.39 o 
  -4   2  22       34.24       -4.09     23.31 o 
  -3   2  22       33.56      -20.04     20.12 o 
  -2   2  22      112.49       95.15     35.53 o 
  -1   2  22       21.94      -16.10     25.85 o 
   0   2  22      303.66       98.79     61.54 o 
 -11   3  22        2.61      -36.89     36.89 o 
 -10   3  22      133.35       41.44     37.10 o 
  -9   3  22       22.08       57.27     46.72 o 
  -8   3  22      246.12      261.26     58.59 o 
  -7   3  22      264.53      162.01     50.18 o 
  -6   3  22      171.67      132.70     45.79 o 
  -5   3  22        3.22        0.81     24.77 o 
  -4   3  22      305.64      174.89     34.12 o 
  -3   3  22      261.23      256.32     50.61 o 
  -2   3  22       24.85      -21.20     21.64 o 
  -1   3  22       30.56      -16.27     26.89 o 
   0   3  22        2.99       33.72     30.32 o 
 -11   4  22      117.61      142.07     53.08 o 
 -10   4  22       14.04       26.42     29.90 o 
  -9   4  22       15.91       18.15     28.83 o 
  -8   4  22        3.48       -5.24     22.77 o 
  -7   4  22       39.89        4.48     22.88 o 
  -6   4  22        0.98      -20.45     20.45 o 
  -5   4  22      130.89      166.96     36.14 o 
  -4   4  22       27.20       -7.16     20.21 o 
  -3   4  22      313.33      268.36     38.73 o 
  -2   4  22        2.93      -23.49     23.49 o 
  -1   4  22        1.52      -22.43     22.43 o 
 -11   5  22       63.63       -1.73     90.60 o 
 -10   5  22      183.27      243.16     72.41 o 
  -9   5  22       13.92        9.31     30.69 o 
  -8   5  22      125.52      128.17     34.79 o 
  -7   5  22      305.38      360.74     44.98 o 
  -6   5  22      184.21      158.25     32.32 o 
  -5   5  22        1.30      -19.25     19.25 o 
  -4   5  22      136.24       95.29     25.39 o 
  -3   5  22      359.42      354.43     42.54 o 
  -2   5  22       14.25      -26.59     26.59 o 
  -1   5  22       14.88      -29.58     29.58 o 
 -10   6  22        3.45      -13.37     44.66 o 
  -9   6  22      111.91      115.12     44.99 o 
  -8   6  22       15.44      -17.92     20.94 o 
  -7   6  22      128.91      112.52     26.52 o 
  -6   6  22       39.49        5.03     22.60 o 
  -5   6  22       16.43      -13.41     22.48 o 
  -4   6  22      219.77      202.71     43.27 o 
  -3   6  22       60.07       30.97     27.30 o 
  -2   6  22       12.31      -23.70     23.70 o 
  -9   7  22       14.68      100.78     28.71 o 
  -8   7  22       48.81       10.87     22.03 o 
  -7   7  22       11.28        4.32     22.96 o 
  -6   7  22      139.20      146.51     31.48 o 
  -5   7  22       94.92       97.41     27.17 o 
  -4   7  22       10.22      -14.72     22.74 o 
  -3   7  22       42.68        5.41     28.27 o 
  -8   8  22       51.03       82.28     39.94 o 
  -7   8  22       33.35        9.34     22.32 o 
  -6   8  22      124.18       93.22     29.31 o 
  -5   8  22       74.09       60.31     25.92 o 
  -4   8  22      190.18      132.49     32.13 o 
 -11   1  23      108.40      117.10     33.54 o 
 -10   1  23       43.49        4.26     29.98 o 
  -9   1  23       65.93       77.20     38.24 o 
  -8   1  23      378.47      376.16     56.71 o 
  -7   1  23      126.75       62.61     35.89 o 
  -6   1  23       64.39       52.86     26.69 o 
  -5   1  23      334.52      587.87     78.89 o 
  -4   1  23       55.67       48.15     28.14 o 
  -3   1  23       53.88      -14.93     37.19 o 
  -2   1  23       60.68       15.73     29.57 o 
  -1   1  23        5.09      -25.88     25.88 o 
 -11   2  23        2.18      -28.40     38.24 o 
 -10   2  23      139.72       75.93     43.83 o 
  -9   2  23       92.25       90.88     64.21 o 
  -8   2  23        3.66        6.89     68.84 o 
  -7   2  23       74.14       26.40     34.22 o 
  -6   2  23      124.71      114.54     52.60 o 
  -5   2  23       19.39       -5.52     40.22 o 
  -4   2  23       31.50      -16.14     24.22 o 
  -3   2  23       91.64      106.92     30.60 o 
  -2   2  23       58.95      -14.75     33.65 o 
  -1   2  23       73.96       22.26     44.25 o 
 -11   3  23       44.43      -23.01     93.91 o 
 -10   3  23       15.96        2.84     49.00 o 
  -9   3  23       46.71       49.19     40.50 o 
  -8   3  23      107.15       83.38     30.25 o 
  -7   3  23       44.59       25.24     28.28 o 
  -6   3  23       45.71       26.47     82.45 o 
  -5   3  23      142.04       87.76     31.66 o 
  -4   3  23        1.06      -14.17     27.48 o 
  -3   3  23      126.67      106.58     48.10 o 
  -2   3  23        1.83      -29.14     29.14 o 
 -10   4  23      322.82      198.36     78.18 o 
  -9   4  23      151.92       86.68     40.85 o 
  -8   4  23        0.48      -22.26     34.09 o 
  -7   4  23       15.46        7.69     27.82 o 
  -6   4  23      242.26      271.19     62.05 o 
  -5   4  23      202.15      186.88     45.61 o 
  -4   4  23        0.31      -23.31     23.31 o 
  -3   4  23       68.75       14.88     27.95 o 
  -2   4  23        2.10      -26.52     26.52 o 
  -9   5  23       65.27       80.77     35.96 o 
  -8   5  23        0.52      -23.93     23.93 o 
  -7   5  23       42.50       -1.72     21.79 o 
  -6   5  23        0.20      -24.40     24.40 o 
  -5   5  23        1.19      -12.72     22.95 o 
  -4   5  23      163.10      119.40     33.51 o 
  -3   5  23       90.39       15.65     24.28 o 
  -9   6  23       65.53       23.77     49.99 o 
  -8   6  23        1.15       -2.46     25.97 o 
  -7   6  23       52.55       17.22     22.83 o 
  -6   6  23      170.69      237.72     55.25 o 
  -5   6  23       76.67       36.91     22.75 o 
  -4   6  23        0.02      -19.17     22.24 o 
  -3   6  23       12.85      -10.53     25.62 o 
  -7   7  23       92.71       88.49     31.01 o 
  -6   7  23       36.68       12.73     29.48 o 
  -5   7  23       30.79       26.45     23.92 o 
 -10   0  24       32.95       -8.25     43.81 o 
  -9   0  24        9.68        6.32     55.14 o 
  -8   0  24       93.87      138.70    173.56 o 
  -6   0  24      143.76       10.18     86.02 o 
  -5   0  24       13.21      -78.89     78.89 o 
  -4   0  24       12.00      -55.83     62.60 o 
  -3   0  24      126.95       43.16     71.60 o 
  -2   0  24       31.63       -6.42     38.43 o 
 -10   1  24       72.66        5.93     37.16 o 
  -9   1  24      104.36       25.05     39.61 o 
  -8   1  24       55.53       16.77     37.62 o 
  -7   1  24        0.53      -41.74     41.74 o 
  -5   1  24        1.39      -29.23     37.74 o 
  -4   1  24        0.87      -33.79     33.79 o 
  -3   1  24        0.99      -26.80     26.80 o 
  -2   1  24       40.07      -52.93     88.05 o 
 -10   2  24       10.63        2.65     45.18 o 
  -9   2  24       11.36      -27.03     68.40 o 
  -8   2  24       89.72       34.98     38.54 o 
  -7   2  24       15.00      -56.74     56.74 o 
  -6   2  24       78.00       86.03     52.38 o 
  -5   2  24       99.03       61.71     48.41 o 
  -4   2  24        0.86        7.63     85.00 o 
  -3   2  24       33.46      -43.64     43.64 o 
 -10   3  24      215.50      158.65     64.63 o 
  -9   3  24      190.33      107.68     43.64 o 
  -8   3  24       64.27        4.89     38.46 o 
  -7   3  24        5.13       12.09     29.66 o 
  -6   3  24       67.66       95.69     94.67 o 
  -5   3  24      188.45      173.82     48.34 o 
  -4   3  24        5.74       -5.78     28.34 o 
  -3   3  24       35.16        8.65     85.00 o 
  -9   4  24       71.56      -23.16     44.57 o 
  -8   4  24       16.72       13.47     30.05 o 
  -7   4  24        6.46       14.29     41.75 o 
  -6   4  24        0.61      -22.93     33.79 o 
  -5   4  24       58.29       22.80     42.90 o 
  -4   4  24       14.74       -6.66     42.75 o 
  -8   5  24       31.89      -23.43     39.08 o 
  -7   5  24        3.85       27.99     36.10 o 
  -6   5  24      143.75      122.76     37.14 o 
  -5   5  24       79.27      110.90     45.24 o 
  -9   1  25       61.20      -44.05     50.32 o 
  -8   1  25       78.52      -27.12     37.98 o 
  -6   1  25      130.65       38.97     64.42 o 
  -5   1  25        0.57      -45.96     45.96 o 
  -4   1  25       27.95      -60.09     60.09 o 
  -9   2  25       24.75      -44.52     44.52 o 
  -8   2  25       26.28      -58.02     87.04 o 
  -6   2  25       15.34       -0.49     42.83 o 
  -8   3  25       39.33      -27.98     53.63 o 
  -7   3  25        0.21      -28.72     28.72 o 
  -6   3  25       28.34       -2.29     37.17 o 
  -5   3  25       67.08       44.24     37.32 o 
                                                 
